# Supplementary material for: Nuclear S-nitrosylation impacts tissue regeneration in zebrafish
Source: Nat Commun. 2021 Nov 1;12:6282. doi: 10.1038/s41467-021-26621-0 (PMC8560954; doi:10.1038/s41467-021-26621-0)
Supplement: Supplementary file 4 — Supplementary Data 1 [file 41467_2021_26621_MOESM4_ESM.xlsx]

## Sheet: Baseline
Protein Accession	Gene full name	Source and gene name	Peptide	Unique	-10lgP	Mass	Length	ppm	m/z	z	RT	Area	Fraction	Scan
A0JMJ1|A0JMJ1_DANRE	Actin-depolymerizing factor	ZDB-GENE-030131-2005﻿, scinla	R.AVEVEPC(+329.23)ASK.L	Y	18.3	1360.72	10	1	454.582	3	22.9	1010000	1	10168
A2BFD8|A2BFD8_DANRE	Thy-1 cell surface antigen	ZDB-GENE-030131-8561﻿, thy1	K.DQNLQMSC(+329.23)TFTPAPDTK.L	Y	44.18	2225.07	17	1.7	742.697	3	41.53	1990000	1	21625
A7MCJ5|A7MCJ5_DANRE	Thy1 protein	ZDB-GENE-030131-8561﻿, thy1	K.DQNLQMSC(+329.23)TFTPAPDTK.L	Y	44.18	2225.07	17	1.7	742.697	3	41.53	1990000	1	21625
A8WG05|A8WG05_DANRE	Bactin2	ZDB-GENE-000329-3, actb2	I.AALVVDNGSGMC(+329.23)K.A	Y	28.4	1592.82	13	2.7	797.42	2	61.73	60400	1	33890
A8WGN0|A8WGN0_DANRE	Keratin 8	ZDB-GENE-030411-5﻿, krt8	R.TEC(+329.23)ENEFVLIK.K	Y	17.89	1652.86	11	1	551.963	3	48.65	104000	1	25989
A9JRA5|A9JRA5_DANRE	Actin-depolymerizing factor	ZDB-GENE-030131-2005﻿, scinla	R.AVEVEPC(+329.23)ASK.L	Y	18.3	1360.72	10	1	454.582	3	22.9	1010000	1	10168
B0R0J9|B0R0J9_DANRE	Intercellular adhesion molecule 3	ZDB-GENE-060503-219﻿, icam3	A.EC(+329.23)PLQINPPK.L	Y	24.34	1466.81	10	1.2	489.945	3	39.3	346000	1	20253
B2GS08|B2GS08_DANRE	Bactin1	ZDB-GENE-000329-1﻿, actb1	I.AALVVDNGSGMC(+329.23)K.A	Y	28.4	1592.82	13	2.7	797.42	2	61.73	60400	1	33890
B3DKC5|B3DKC5_DANRE	Lamin A	ZDB-GENE-020424-3﻿, lmna	R.NSSC(+329.23)VSASSGVSSASR.S	Y	50.53	1813.88	16	1.9	605.635	3	20.13	1950000	1	8473
E9QG91|E9QG91_DANRE	Lysine (K)-specific demethylase 6B, b	ZDB-GENE-040724-166﻿, kdm6bb	R.DC(+329.23)TEWR.N	Y	25.02	1137.54	6	-26.4	569.764	2	10.33	5540	1	3329
F1Q924|F1Q924_DANRE	Collagen, type VI, alpha 4a	ZDB-GENE-041111-303﻿, col6a4a	K.C(+329.23)FNAVPESR.K	Y	15.29	1350.69	9	-10.3	676.346	2	19.05	1150000	1	7807
F1QEB6|F1QEB6_DANRE	Laminin, beta 1b	ZDB-GENE-041210-197﻿, lamb1b	K.INIYSTC(+329.23)A	Y	36.61	1212.64	8	1.2	607.327	2	34.96	1550000	1	17582
F1R8F2|F1R8F2_DANRE	Intercellular adhesion molecule 3	ZDB-GENE-060503-219﻿, icam3	A.EC(+329.23)PLQINPPK.L	Y	24.34	1466.81	10	1.2	489.945	3	39.3	346000	1	20253
F1RA51|F1RA51_DANRE	Integrin beta	ZDB-GENE-030131-7209﻿, itgb4	K.ALNQVGEEPVC(+329.23)K.V	Y	26.34	1614.86	12	1.5	539.295	3	29.86	2020000	1	14451
F1REL9|F1REL9_DANRE	Laminin, beta 1b	ZDB-GENE-041210-197﻿, lamb1b	K.INIYSTC(+329.23)A	Y	36.61	1212.64	8	1.2	607.327	2	34.96	1550000	1	17582
F6PEJ8|F6PEJ8_DANRE	Sc:d0202	ZDB-GENE-080226-9﻿, sc:d0202	A.EC(+329.23)PLQINPPK.L	Y	24.34	1466.81	10	1.2	489.945	3	39.3	346000	1	20253
F8W4I2|F8W4I2_DANRE	60S acidic ribosomal protein P0	ZDB-GENE-000629-1﻿, rplp0	R.AGAIAPC(+329.23)EVTVPAQNTGLGPEK.T	Y	30.87	2451.3	22	1.6	818.108	3	44.35	1960000	1	23349
Q3B751|Q3B751_DANRE	Thy1 protein	ZDB-GENE-030131-8561﻿, thy1	K.DQNLQMSC(+329.23)TFTPAPDTK.L	Y	44.18	2225.07	17	1.7	742.697	3	41.53	1990000	1	21625
Q6P5K3|Q6P5K3_DANRE	60S acidic ribosomal protein P0	ZDB-GENE-000629-1﻿, rplp0	R.AGAIAPC(+329.23)EVTVPAQNTGLGPEK.T	Y	30.87	2451.3	22	1.6	818.108	3	44.35	1960000	1	23349
Q6P603|Q6P603_DANRE	Annexin	ZDB-GENE-030131-4282﻿, anxa2a	R.ALLSLC(+329.23)NGDD	N	41.9	1348.69	10	1.7	675.351	2	43.89	1580000	1	23067
Q6PBZ1|Q6PBZ1_DANRE	60S ribosomal protein L7a	ZDB-GENE-031001-9﻿, rpl7a	K.TC(+329.23)TSIAFTQTNPEDK.A	Y	40.48	1983.98	15	1.6	662.334	3	37.39	300000	1	19079
Q6PC53|Q6PC53_DANRE	Peptidyl-prolyl cis-trans isomerase	ZDB-GENE-030131-7459﻿, ppiab	K.VVIANC(+329.23)GQL	Y	47.68	1244.71	9	0.8	623.364	2	35.64	4510000	1	18003
Q6PC65|Q6PC65_DANRE	Peptidyl-prolyl cis-trans isomerase	ZDB-GENE-030131-8556﻿, ppiaa	K.IIIADC(+329.23)GQL	Y	46.21	1273.73	9	1.4	637.871	2	44.99	4320000	1	23742
Q6TNR5|Q6TNR5_DANRE	Peptidyl-prolyl cis-trans isomerase	ZDB-GENE-030131-8556﻿, ppiaa	K.IIIADC(+329.23)GQL	Y	46.21	1273.73	9	1.4	637.871	2	44.99	4320000	1	23742
Q7ZUG3|Q7ZUG3_DANRE	60S acidic ribosomal protein P0	ZDB-GENE-000629-1﻿, rplp0	R.AGAIAPC(+329.23)EVTVPAQNTGLGPEK.T	Y	30.87	2451.3	22	1.6	818.108	3	44.35	1960000	1	23349
Q7ZWJ9|Q7ZWJ9_DANRE	Peptidyl-prolyl cis-trans isomerase	ZDB-GENE-030131-8556﻿, ppiaa	K.IIIADC(+329.23)GQL	Y	46.21	1273.73	9	1.4	637.871	2	44.99	4320000	1	23742
Q804G9|Q804G9_DANRE	Annexin	ZDB-GENE-030131-4282, anxa2a	R.ALLSLC(+329.23)NGDD	N	41.9	1348.69	10	1.7	675.351	2	43.89	1580000	1	23067
Q8AV81|Q8AV81_DANRE	Thy1	ZDB-GENE-030131-8561﻿, thy1	K.DQNLQMSC(+329.23)TFTPAPDTK.L	Y	44.18	2225.07	17	1.7	742.697	3	41.53	1990000	1	21625
Q90XD7|Q90XD7_DANRE	Nuclear lamin A	ZDB-GENE-020424-3﻿, lmna	R.NSSC(+329.23)VSASSGVSSASR.S	Y	50.53	1813.88	16	1.9	605.635	3	20.13	1950000	1	8473
Q9DGQ5|Q9DGQ5_DANRE	Actin-depolymerizing factor	ZDB-GENE-030131-2005﻿, scinla	R.AVEVEPC(+329.23)ASK.L	Y	18.3	1360.72	10	1	454.582	3	22.9	1010000	1	10168
X1WF98|X1WF98_DANRE	Collagen, type XII, alpha 1a	ZDB-GENE-090728-1﻿, col12a1a	K.LNIDC(+329.23)QEVAEK.Q	Y	28.08	1589.83	11	1.4	530.951	3	33.09	1040000	1	16434

## Sheet: 3 day post-injury
Protein Accession	Gene full name	Source and gene name	Peptide	Unique	-10lgP	Mass	Length	ppm	m/z	z	RT	Area	Fraction	Scan
A0A0B5JFG6|A0A0B5JFG6_DANRE	Hapln1	ZDB-GENE-050302-175﻿, hapln1a	K.NC(+329.23)SPTEAAVR.F	Y	20.98	1375.71	10	1.3	459.577	3	11.08	255000	1	5154
A0A0G2KES8|A0A0G2KES8_DANRE	FCF1 rRNA-processing protein	ZDB-GENE-050417-67﻿, fcf1	K.GTYADDC(+329.23)LVQR.V	Y	21.73	1568.78	11	1.7	523.936	3	23.41	312000	1	12690
A0JMJ1|A0JMJ1_DANRE	Actin-depolymerizing factor	ZDB-GENE-030131-2005﻿, scinla	R.AVEVEPC(+329.23)ASK.L	Y	34.7	1360.72	10	0.8	454.582	3	13.39	1450000	1	6567
A0JMK0|A0JMK0_DANRE	Periostin, osteoblast specific factor	ZDB-GENE-030131-9120﻿, postnb	K.QGPNMC(+329.23)ALQQVVGTK.K	Y	18.39	1902	15	1.5	635.009	3	41.26	587000	1	23593
A0JMK0|A0JMK0_DANRE	Periostin, osteoblast specific factor	ZDB-GENE-030131-9120﻿, postnb	R.GC(+329.23)PAVAPIDNVFGTLGLVK.A	Y	16.22	2199.23	19	3.1	734.086	3	70.05	79200	1	41203
A0JMQ3|A0JMQ3_DANRE	Lysine-specific histone demethylase	ZDB-GENE-030131-7828﻿, kdm1a	K.C(+329.23)PLYEANGQAGER.C	Y	36.68	1735.85	13	1.9	579.625	3	17.5	148000	1	9087
A2BDW2|A2BDW2_DANRE	Tenascin C	ZDB-GENE-980526-104﻿, tnc	R.C(+329.23)EDGK.C	N	18.94	879.432	5	0.7	440.724	2	9.39	34400	1	4111
A2BDW2|A2BDW2_DANRE	Tenascin C	ZDB-GENE-980526-104﻿, tnc	R.GFC(+329.23)EDGK.C	Y	17.72	1083.52	7	1.4	542.769	2	9.27	26900	1	4038
A2CE51|A2CE51_DANRE	Eukaryotic translation elongation factor 2,-like 2	ZDB-GENE-030131-8112﻿, eef2l2	K.EGALC(+329.23)EENMR.A	N	41.48	1479.7	10	0.9	494.241	3	16.55	532000	1	8503
A2CE51|A2CE51_DANRE	Eukaryotic translation elongation factor 2,-like 2	ZDB-GENE-030131-8112﻿, eef2l2	R.C(+329.23)ELLYEGPGDDEAAMGIK.N	N	28.94	2239.07	18	2.1	747.366	3	48.39	146000	1	27968
A2CEW3|A2CEW3_DANRE	Fibronectin	ZDB-GENE-030131-6545﻿, fn1b	K.WC(+329.23)GTTADYDR.E	Y	32.18	1515.7	10	-0.5	506.24	3	18.93	413000	1	9957
A2CEW3|A2CEW3_DANRE	Fibronectin	ZDB-GENE-030131-6545﻿, fn1b	K.ISC(+329.23)TIANR.C	Y	29.78	1205.68	8	1.1	402.899	3	12.77	775000	1	6187
A3KMS4|A3KMS4_DANRE	Phosvitin	ZDB-GENE-001201-6﻿, vtg7	T.TQNIYELQEAGAQGVC(+329.23)R.T	N	25.42	2208.12	17	1.9	737.047	3	37.19	650000	1	21098
A4IGB8|A4IGB8_DANRE	Cytoplasmic FMR1-interacting protein	ZDB-GENE-030131-8557﻿, cyfip1	K.EC(+329.23)PDNAEEYER.A	Y	36.38	1682.74	11	1.3	561.922	3	14.38	120000	1	7175
A4IGC8|A4IGC8_DANRE	Delta-1-pyrroline-5-carboxylate synthase	ZDB-GENE-030131-5602﻿, aldh18a1	R.GDEC(+329.23)GLALGR.L	Y	38.45	1318.69	10	1	440.57	3	22.48	135000	1	12126
A5PKS6|A5PKS6_DANRE	Hapln1	ZDB-GENE-050302-175﻿, hapln1a	K.NC(+329.23)SPTEAAVR.F	Y	20.98	1375.71	10	1.3	459.577	3	11.08	255000	1	5154
A5PLF0|A5PLF0_DANRE	LOC795887 protein	LOC795887	K.VDEAC(+329.23)PLVK.E	Y	37.4	1301.72	9	1.1	434.915	3	18.65	391000	1	9787
A7E2L4|A7E2L4_DANRE	Guanine nucleotide binding protein (G protein), beta polypeptide 2-like 1	ZDB-GENE-990415-89﻿, rack1	K.VWNLANC(+329.23)K.L	Y	32.06	1275.7	8	2	638.857	2	27.35	46500	1	15094
A7YYB3|A7YYB3_DANRE	Ubiquinol-cytochrome c reductase core protein 2b	ZDB-GENE-030131-1269﻿, uqcrc2b	K.NALSNSLYC(+329.23)PDFK.I	Y	24.05	1799.91	13	2.8	600.978	3	44.01	417000	1	25276
A8E526|A8E526_DANRE	60S ribosomal protein L14	ZDB-GENE-030131-2085﻿, rpl14	R.ALVDGPC(+329.23)TGVK.R	Y	48.42	1387.77	11	1.3	463.598	3	21.09	3940000	1	11278
A8WG05|A8WG05_DANRE	Bactin2	ZDB-GENE-000329-3, actb2	L.VVDNGSGMC(+329.23)K.A	Y	35.38	1337.66	10	1.1	669.84	2	60.48	116000	1	35463
A8WG05|A8WG05_DANRE	Bactin2	ZDB-GENE-000329-3, actb2	A.ALVVDNGSGMC(+329.23)K.A	Y	31.94	1521.78	12	1.7	761.901	2	60.56	134000	1	35514
A8WG05|A8WG05_DANRE	Bactin2	ZDB-GENE-000329-3, actb2	K.C(+329.23)DVDIR.K	N	29.2	1048.55	6	0.9	525.285	2	13.81	336000	1	6824
A8WG05|A8WG05_DANRE	Bactin2	ZDB-GENE-000329-3, actb2	I.AALVVDNGSGMC(+329.23)K.A	Y	29.12	1592.82	13	1	797.419	2	60.59	308000	1	35528
A8WG05|A8WG05_DANRE	Bactin2	ZDB-GENE-000329-3, actb2	V.DNGSGMC(+329.23)K.A	Y	28.12	1139.53	8	2.1	570.772	2	61.98	8470	1	36396
A8WG05|A8WG05_DANRE	Bactin2	ZDB-GENE-000329-3, actb2	E.IAALVVDNGSGMC(+329.23)K.A	Y	15.7	1705.91	14	1.6	853.962	2	60.43	49100	1	35433
A8WGM8|A8WGM8_DANRE	Cytoplasmic FMR1-interacting protein	ZDB-GENE-030131-8557﻿, cyfip1	K.EC(+329.23)PDNAEEYER.A	Y	36.38	1682.74	11	1.3	561.922	3	14.38	120000	1	7175
A8WGN0|A8WGN0_DANRE	Keratin 8	ZDB-GENE-030411-5﻿, krt8	R.TEC(+329.23)ENEFVLIK.K	Y	46.54	1652.86	11	1	551.963	3	41.26	883000	1	23595
A9JRA5|A9JRA5_DANRE	Actin-depolymerizing factor	ZDB-GENE-030131-2005﻿, scinla	R.AVEVEPC(+329.23)ASK.L	Y	34.7	1360.72	10	0.8	454.582	3	13.39	1450000	1	6567
B0JZJ1|B0JZJ1_DANRE	RNA helicase	ZDB-GENE-030131-925﻿, ddx5	K.STC(+329.23)IYGGAPK.G	Y	31.14	1324.7	10	1.8	442.575	3	16.44	804000	1	8438
B0R0D7|B0R0D7_DANRE	Coronin-1C-A	ZDB-GENE-030114-6﻿, coro1ca	K.NDQC(+329.23)YDDIR.V	Y	38.89	1469.68	9	1	490.9	3	17.19	587000	1	8894
B0R0J9|B0R0J9_DANRE	Sc:d0202	ZDB-GENE-080226-9﻿, sc:d0202	K.YTC(+329.23)TATNDLGASSK.V	Y	38.41	1759.86	14	2.9	587.629	3	15.99	314000	1	8160
B0R0J9|B0R0J9_DANRE	Sc:d0202	ZDB-GENE-080226-9﻿, sc:d0202	A.EC(+329.23)PLQINPPK.L	Y	35.12	1466.81	10	1.4	489.945	3	29.08	470000	1	16153
B0S564|B0S564_DANRE	Protein disulfide-isomerase	ZDB-GENE-080610-1﻿, p4hb	K.EEC(+329.23)PVIR.L	Y	23.28	1173.64	7	1	392.22	3	14.11	1310000	1	7010
B0S6Z1|B0S6Z1_DANRE	DEAH box protein 9	ZDB-GENE-070912-171﻿, dhx9	R.ASDC(+329.23)NIVVTQPR.R	Y	36.33	1630.87	12	1.4	544.63	3	21.18	209000	1	11330
B0UY57|B0UY57_DANRE	Replication timing regulatory factor 1	ZDB-GENE-030131-3406﻿, rif1	R.AC(+329.23)EEETPSPIPK.S	Y	41.59	1628.83	12	2	543.951	3	19.79	155000	1	10485
B1WB89|B1WB89_DANRE	Collagen, type I, alpha 1a	ZDB-GENE-030131-9102﻿, col1a1a	R.TGGSC(+329.23)TLDGQVYNDR.D	Y	22.27	1913.91	15	4.6	638.98	3	22.27	53800	1	11997
B1WB89|B1WB89_DANRE	Collagen, type I, alpha 1a	ZDB-GENE-030131-9102﻿, col1a1a	K.SGEYWIDPDQGC(+329.23)NQDAIK.V	Y	19.82	2367.1	18	1.9	790.042	3	42.36	1340000	1	24266
B2GNT1|B2GNT1_DANRE	40S ribosomal protein SA	ZDB-GENE-040426-811﻿, rpsa	R.AIVAIENPADVC(+329.23)VISSR.N	Y	35.9	2085.15	17	2.8	696.058	3	49.83	2420000	1	28860
B2GNT1|B2GNT1_DANRE	40S ribosomal protein SA	ZDB-GENE-040426-811﻿, rpsa	R.YVDIAIPC(+329.23)NNK.G	Y	33.86	1577.84	11	1.3	526.956	3	34.09	3820000	1	19205
B2GS08|B2GS08_DANRE	Bactin1	ZDB-GENE-000329-1﻿, actb1	L.VVDNGSGMC(+329.23)K.A	Y	35.38	1337.66	10	1.1	669.84	2	60.48	116000	1	35463
B2GS08|B2GS08_DANRE	Bactin1	ZDB-GENE-000329-1﻿, actb1	A.ALVVDNGSGMC(+329.23)K.A	Y	31.94	1521.78	12	1.7	761.901	2	60.56	134000	1	35514
B2GS08|B2GS08_DANRE	Bactin1	ZDB-GENE-000329-1﻿, actb1	K.C(+329.23)DVDIR.K	N	29.2	1048.55	6	0.9	525.285	2	13.81	336000	1	6824
B2GS08|B2GS08_DANRE	Bactin1	ZDB-GENE-000329-1﻿, actb1	I.AALVVDNGSGMC(+329.23)K.A	Y	29.12	1592.82	13	1	797.419	2	60.59	308000	1	35528
B2GS08|B2GS08_DANRE	Bactin1	ZDB-GENE-000329-1﻿, actb1	V.DNGSGMC(+329.23)K.A	Y	28.12	1139.53	8	2.1	570.772	2	61.98	8470	1	36396
B2GS08|B2GS08_DANRE	Bactin1	ZDB-GENE-000329-1﻿, actb1	E.IAALVVDNGSGMC(+329.23)K.A	Y	15.7	1705.91	14	1.6	853.962	2	60.43	49100	1	35433
B2RZI0|B2RZI0_DANRE	Heparan sulfate proteoglycan 2	ZDB-GENE-080807-4﻿, hspg2	K.EGDQGAYTC(+329.23)EAINAK.G	Y	25.84	1897.9	15	2.7	633.644	3	20.68	657000	1	11028
B2RZI0|B2RZI0_DANRE	Heparan sulfate proteoglycan 2	ZDB-GENE-080807-4﻿, hspg2	R.IENLEQSNEGIYTC(+329.23)R.V	Y	20.43	2097.04	15	1.2	700.02	3	32.65	458000	1	18326
B2RZI0|B2RZI0_DANRE	Heparan sulfate proteoglycan 2	ZDB-GENE-080807-4﻿, hspg2	K.QC(+329.23)ASSTWSR.D	Y	15.82	1353.67	9	-1.7	452.229	3	11.55	56600	1	5439
B3DFN3|B3DFN3_DANRE	Lamin B2	ZDB-GENE-990630-13﻿, lmnb2	R.EC(+329.23)MQQQLNEYQELLDVK.L	Y	15.54	2439.2	17	1.9	814.075	3	58.18	47100	1	34036
B3DFS9|B3DFS9_DANRE	Smooth muscle myosin heavy chain	ZDB-GENE-050531-1﻿, myh11a	R.EDQSILC(+329.23)TGESGAGK.T	N	40.09	1822.89	15	1.6	608.639	3	22.52	1610000	1	12146
B3DIH3|B3DIH3_DANRE	Hapln1	ZDB-GENE-050302-175﻿, hapln1a	K.NC(+329.23)SPTEAAVR.F	Y	20.98	1375.71	10	1.3	459.577	3	11.08	255000	1	5154
B3DK51|B3DK51_DANRE	Regulator of G-protein signalling 12	ZDB-GENE-031006-13﻿, rgs12b	K.LAFSAVC(+329.23)PDDR.R	Y	16.09	1521.78	11	-6.8	508.264	3	30.97		1	17302
B3DKC5|B3DKC5_DANRE	Lamin A	ZDB-GENE-020424-3﻿, lmna	R.NSSC(+329.23)VSASSGVSSASR.S	Y	52.15	1813.88	16	2.4	605.635	3	11.54	19100000	1	5434
B3DKC5|B3DKC5_DANRE	Lamin A	ZDB-GENE-020424-3﻿, lmna	N.SSC(+329.23)VSASSGVSSASR.S	Y	46.73	1699.84	15	1.4	567.62	3	11.21	308000	1	5233
B3GQ71|B3GQ71_DANRE	Agrin	ZDB-GENE-030131-1033﻿, agrn	K.VC(+329.23)GSDGVTYADR.C	Y	35.51	1570.76	12	1.9	524.595	3	15.26	128000	1	7712
B3GQ72|B3GQ72_DANRE	Agrin	ZDB-GENE-030131-1033﻿, agrn	K.VC(+329.23)GSDGVTYADR.C	Y	35.51	1570.76	12	1.9	524.595	3	15.26	128000	1	7712
B4F6Q5|B4F6Q5_DANRE	POF1B actin-binding protein	ZDB-GENE-030131-4287﻿, pof1b	K.LAGQC(+329.23)SSSTIQIK.T	Y	43.75	1663.91	13	1.2	555.646	3	21.21	1040000	1	11350
B6CS38|B6CS38_DANRE	Fibrillin 2	ZDB-GENE-090112-3﻿, fbn2b	R.C(+329.23)ASELSGQYTK.M	Y	27.59	1514.76	11	1.4	505.928	3	15.01	113000	1	7560
B8A4B0|B8A4B0_DANRE	Glutamate dehydrogenase (NAD(P)(+))	ZDB-GENE-030114-2﻿, glud1a	K.C(+329.23)AVVDVPFGGAK.A	Y	17.59	1490.81	12	2.1	497.946	3	38.17	114000	1	21703
B8JHR2|B8JHR2_DANRE	Translationally-controlled tumor protein homolog	ZDB-GENE-990603-10﻿, tpt1	K.DGLEIEKC(+329.23)	N	25.72	1234.64	8	1.2	412.555	3	22.3	287000	1	12015
B8JKN6|B8JKN6_DANRE	Peptidyl-prolyl cis-trans isomerase	ZDB-GENE-030131-8556﻿, ppiaa	K.IIIADC(+329.23)GQL	N	47.19	1273.73	9	1.5	637.872	2	41.26	10300000	1	23592
B8JKN6|B8JKN6_DANRE	Peptidyl-prolyl cis-trans isomerase	ZDB-GENE-030131-8556﻿, ppiaa	K.IIIADC(+329.23)GQ.L	N	32.94	1160.64	8	1.7	581.33	2	25.81	940000	1	14157
B8JKN6|B8JKN6_DANRE	Peptidyl-prolyl cis-trans isomerase	ZDB-GENE-030131-8556﻿, ppiaa	R.QLC(+329.23)TGQPGYGYK.G	N	17.95	1642.83	12	0.3	548.619	3	19.79	153000	1	10486
B8JL43|B8JL43_DANRE	Serotransferrin	ZDB-GENE-980526-35﻿, tfa	K.WC(+329.23)VTTQNEQSK.C	Y	41.79	1651.82	11	1.5	551.614	3	18.65	184000	1	9790
B8JL43|B8JL43_DANRE	Serotransferrin	ZDB-GENE-980526-35﻿, tfa	K.YPNLC(+329.23)K.A	Y	27.34	1065.58	6	1.5	533.8	2	17.6	296000	1	9143
B8JL43|B8JL43_DANRE	Serotransferrin	ZDB-GENE-980526-35﻿, tfa	K.SEDFELIC(+329.23)PNTPDTTMK.Y	Y	25.35	2269.08	17	1.8	757.369	3	47.14	920000	1	27198
B8JL43|B8JL43_DANRE	Serotransferrin	ZDB-GENE-980526-35﻿, tfa	K.C(+329.23)LQEIK.G	Y	20.68	1061.61	6	1.5	531.813	2	12.46	197000	1	6002
B8JM11|B8JM11_DANRE	Epithelial cell adhesion molecule	ZDB-GENE-040426-2209﻿, epcam	K.C(+329.23)EPAETYWVR.V	Y	33.07	1581.78	10	0.7	528.268	3	32.75		1	18389
C9QNV7|C9QNV7_DANRE	Staphylococcal nuclease domain-containing protein	ZDB-GENE-030131-3124﻿, snd1	R.LC(+329.23)DLEDQAK.S	Y	41.51	1362.7	9	1.3	455.242	3	16.68	1070000	1	8585
C9QNV7|C9QNV7_DANRE	Staphylococcal nuclease domain-containing protein	ZDB-GENE-030131-3124﻿, snd1	K.EVC(+329.23)FTVENK.T	Y	23.4	1396.72	9	1.1	466.582	3	23.64	498000	1	12834
C9QNV8|C9QNV8_DANRE	Staphylococcal nuclease domain-containing protein	ZDB-GENE-030131-3124﻿, snd1	R.LC(+329.23)DLEDQAK.S	Y	41.51	1362.7	9	1.3	455.242	3	16.68	1070000	1	8585
C9QNV8|C9QNV8_DANRE	Staphylococcal nuclease domain-containing protein	ZDB-GENE-030131-3124﻿, snd1	K.EVC(+329.23)FTVENK.T	Y	23.4	1396.72	9	1.1	466.582	3	23.64	498000	1	12834
E2FHP4|E2FHP4_DANRE	Complement factor H	ZDB-GENE-050208-661﻿, cfh	R.SQGWDNAIPEC(+329.23)EAVK.C	Y	26.63	1974.97	15	2	659.331	3	36.93	1200000	1	20941
E2FHP4|E2FHP4_DANRE	Complement factor H	ZDB-GENE-050208-661﻿, cfh	K.VTC(+329.23)ETGYTGMYR.L	Y	25.75	1708.81	12	1.7	570.612	3	23.76	244000	1	12910
E7EXF9|E7EXF9_DANRE	Zinc finger protein 346	ZDB-GENE-070209-152﻿, znf346	K.VC(+329.23)SAVLISESQK.L	Y	30.39	1591.88	12	1	531.635	3	24.46	909000	1	13334
E7EZ30|E7EZ30_DANRE	Spectrin repeat-containing, nuclear envelope 1b	ZDB-GENE-071218-4﻿, syne1b	E.TC(+329.23)DETVSR.E	Y	16.89	1238.61	8	-7	620.309	2	9.55		1	4207
E7EZB3|E7EZB3_DANRE	plakophilin-1	ZDB-GENE-030131-417﻿, pkp1b	R.NLSC(+329.23)ASDTER.I	Y	31.25	1423.69	10	1.7	475.572	3	9.64	233000	1	4264
E7EZS3|E7EZS3_DANRE	Regulator of G-protein signalling 12	ZDB-GENE-031006-13﻿, rgs12b	K.LAFSAVC(+329.23)PDDR.R	Y	16.09	1521.78	11	-6.8	508.264	3	30.97		1	17302
E7EZW8|E7EZW8_DANRE	Delta-1-pyrroline-5-carboxylate synthase	ZDB-GENE-030131-5602﻿, aldh18a1	R.GDEC(+329.23)GLALGR.L	Y	38.45	1318.69	10	1	440.57	3	22.48	135000	1	12126
E7F1L7|E7F1L7_DANRE	Filamin C, gamma a (actin-binding protein 280)	ZDB-GENE-070503-1﻿, flnca	K.EEPC(+329.23)LLK.R	N	22.72	1159.65	7	1.4	387.557	3	21.4	1570000	1	11464
E7F1L7|E7F1L7_DANRE	Filamin C, gamma a (actin-binding protein 280)	ZDB-GENE-070503-1﻿, flnca	K.VTYC(+329.23)PTEPGNYIINIK.F	N	22.22	2153.14	16	2.4	718.722	3	49.74	87400	1	28807
E7F235|E7F235_DANRE	Laminin alpha 1	ZDB-GENE-060118-1﻿, lama1	R.IC(+329.23)DANSQNPK.E	Y	31.19	1417.72	10	0.7	473.58	3	6.48	17200	1	2327
E7F3V2|E7F3V2_DANRE	Hemicentin 2	ZDB-GENE-030131-9765﻿, hmcn2	K.YTC(+329.23)QAVNEAGEDK.M	Y	29.13	1755.83	13	3.3	586.286	3	13.67	43500	1	6737
E7F3V2|E7F3V2_DANRE	Hemicentin 2	ZDB-GENE-030131-9765﻿, hmcn2	R.FSC(+329.23)TAQNSAGEAK.R	Y	20.42	1641.8	13	-0.5	548.273	3	10.1	99700	1	4550
E7F4M2|E7F4M2_DANRE	ATP-dependent helicase ATRX	ZDB-GENE-030912-11﻿, atrx	K.ESSQVTC(+329.23)PITTK.L	Y	20.41	1621.85	12	2.1	541.627	3	16.68	338000	1	8586
E7F4T0|E7F4T0_DANRE	Plectin b	ZDB-GENE-100917-2﻿, plecb	K.GDEC(+329.23)ALINNSQPSR.W	Y	39.52	1831.9	14	1.1	611.643	3	21.17	1110000	1	11324
E7F4T0|E7F4T0_DANRE	Plectin b	ZDB-GENE-100917-2﻿, plecb	R.DPTC(+329.23)PFR.G	Y	27.92	1163.6	7	1	388.873	3	20.11	1580000	1	10677
E7F4T0|E7F4T0_DANRE	Plectin b	ZDB-GENE-100917-2﻿, plecb	R.LQIEDC(+329.23)ESR.T	Y	24.91	1420.72	9	1.1	474.581	3	18.35	928000	1	9605
E7F4T0|E7F4T0_DANRE	Plectin b	ZDB-GENE-100917-2﻿, plecb	R.SGDEAVVPSIC(+329.23)FLVPPVNK.E	Y	21.06	2299.24	19	2.6	767.424	3	62.25	160000	1	36562
E7F4T0|E7F4T0_DANRE	Plectin b	ZDB-GENE-100917-2﻿, plecb	K.YLTC(+329.23)PK.T	N	18.63	1052.59	6	0.7	527.302	2	12.02	128000	1	5730
E7F4T0|E7F4T0_DANRE	Plectin b	ZDB-GENE-100917-2﻿, plecb	K.KQEEGC(+329.23)FK.G	Y	18.49	1296.67	8	-0.6	433.23	3	7.22	32000	1	2780
E7F8G7|E7F8G7_DANRE	Plectin a	ZDB-GENE-030131-8984﻿, pleca	K.GDEC(+329.23)ALVNNSQPYK.W	Y	35.77	1865.91	14	1	622.979	3	23.79	434000	1	12922
E7F8G7|E7F8G7_DANRE	Plectin a	ZDB-GENE-030131-8984﻿, pleca	R.SVEQGEQDESVC(+329.23)K.S	Y	22.38	1765.84	13	1.4	589.62	3	11.63	784000	1	5488
E7F8G7|E7F8G7_DANRE	Plectin a	ZDB-GENE-030131-8984﻿, pleca	R.LLEAQAC(+329.23)TGGIIDPNTGEK.F	Y	21.01	2258.18	19	2.2	753.735	3	37.51	430000	1	21296
E7F8G7|E7F8G7_DANRE	Plectin a	ZDB-GENE-030131-8984﻿, pleca	K.YLTC(+329.23)PK.T	N	18.63	1052.59	6	0.7	527.302	2	12.02	128000	1	5730
E7FCQ0|E7FCQ0_DANRE	CCHC-type zinc finger, nucleic acid-binding protein b	ZDB-GENE-030131-7782﻿, cnbpb	K.EC(+329.23)TIEATA	Y	28.95	1165.59	8	1	583.801	2	17.94	1420000	1	9354
E7FE42|E7FE42_DANRE	Cytoplasmic FMR1-interacting protein	ZDB-GENE-030131-8557﻿, cyfip1	K.EC(+329.23)PDNAEEYER.A	Y	36.38	1682.74	11	1.3	561.922	3	14.38	120000	1	7175
E7FE90|E7FE90_DANRE	Fetuin B	ZDB-GENE-050208-4﻿, fetub	K.TSPEC(+329.23)PAQSTIENGLLK.Q	Y	31.38	2116.1	17	1.8	706.376	3	40.17	2430000	1	22925
E7FE90|E7FE90_DANRE	Fetuin B	ZDB-GENE-050208-4﻿, fetub	R.SPEEYPVYGQC(+329.23)K.A	Y	26.24	1727.84	12	1.3	576.954	3	22.89	3060000	1	12374
E7FG81|E7FG81_DANRE	Collagen, type XII, alpha 1b	ZDB-GENE-120215-116﻿, col12a1b	K.LNVDC(+329.23)HEVAEK.E	Y	22.97	1584.81	11	1.9	529.279	3	15.33	178000	1	7758
E7FG81|E7FG81_DANRE	Collagen, type XII, alpha 1b	ZDB-GENE-120215-116﻿, col12a1b	K.YSGNEC(+329.23)K.T	Y	18.31	1128.54	7	1.9	565.28	2	5.25	10600	1	1575
E7FG83|E7FG83_DANRE	M-phase phosphoprotein 8	ZDB-GENE-050309-191﻿, mphosph8	R.VFTTC(+329.23)DDNQDSQETVER.S	Y	28.31	2315.05	17	2.7	772.694	3	20.78	81700	1	11083
E9QCV2|E9QCV2_DANRE	Plectin b	ZDB-GENE-100917-2﻿, plecb	K.GDEC(+329.23)ALINNSQPSR.W	Y	39.52	1831.9	14	1.1	611.643	3	21.17	1110000	1	11324
E9QCV2|E9QCV2_DANRE	Plectin b	ZDB-GENE-100917-2﻿, plecb	R.DPTC(+329.23)PFR.G	Y	27.92	1163.6	7	1	388.873	3	20.11	1580000	1	10677
E9QCV2|E9QCV2_DANRE	Plectin b	ZDB-GENE-100917-2﻿, plecb	R.LQIEDC(+329.23)ESR.T	Y	24.91	1420.72	9	1.1	474.581	3	18.35	928000	1	9605
E9QCV2|E9QCV2_DANRE	Plectin b	ZDB-GENE-100917-2﻿, plecb	R.SGDEAVVPSIC(+329.23)FLVPPVNK.E	Y	21.06	2299.24	19	2.6	767.424	3	62.25	160000	1	36562
E9QCV2|E9QCV2_DANRE	Plectin b	ZDB-GENE-100917-2﻿, plecb	K.YLTC(+329.23)PK.T	N	18.63	1052.59	6	0.7	527.302	2	12.02	128000	1	5730
E9QCV2|E9QCV2_DANRE	Plectin b	ZDB-GENE-100917-2﻿, plecb	K.KQEEGC(+329.23)FK.G	Y	18.49	1296.67	8	-0.6	433.23	3	7.22	32000	1	2780
E9QEE4|E9QEE4_DANRE	Heterogeneous nuclear ribonucleoprotein M	ZDB-GENE-030131-6898﻿, hnrnpm	R.GC(+329.23)AVVEFR.T	Y	37.8	1208.65	8	1.1	403.892	3	24.51	263000	1	13361
E9QG17|E9QG17_DANRE	RNA helicase	ZDB-GENE-030131-925﻿, ddx5	K.STC(+329.23)IYGGAPK.G	Y	31.14	1324.7	10	1.8	442.575	3	16.44	804000	1	8438
E9QHI1|E9QHI1_DANRE	Tenascin C	ZDB-GENE-980526-104﻿, tnc	R.C(+329.23)EDGK.C	N	18.94	879.432	5	0.7	440.724	2	9.39	34400	1	4111
E9QHI1|E9QHI1_DANRE	Tenascin C	ZDB-GENE-980526-104﻿, tnc	R.GFC(+329.23)EDGK.C	Y	17.72	1083.52	7	1.4	542.769	2	9.27	26900	1	4038
E9QI62|E9QI62_DANRE	Filamin A, alpha (actin-binding protein 280)	ZDB-GENE-030131-2145﻿, flna	K.C(+329.23)QGQGLGNNVR.A	Y	49.96	1473.77	11	1.6	492.264	3	10.41	470000	1	4735
E9QI62|E9QI62_DANRE	Filamin A, alpha (actin-binding protein 280)	ZDB-GENE-030131-2145﻿, flna	K.TC(+329.23)INNPSGNR.T	Y	37.86	1403.71	10	1.5	468.913	3	9.17	28400	1	3976
E9QI62|E9QI62_DANRE	Filamin A, alpha (actin-binding protein 280)	ZDB-GENE-030131-2145﻿, flna	K.VPC(+329.23)EEILVK.H	Y	37.17	1357.78	9	1.7	453.603	3	28.15	397000	1	15586
E9QI62|E9QI62_DANRE	Filamin A, alpha (actin-binding protein 280)	ZDB-GENE-030131-2145﻿, flna	R.VPVTEGC(+329.23)DPAR.V	Y	31.75	1471.77	11	0.2	491.596	3	14.34	672000	1	7152
E9QI62|E9QI62_DANRE	Filamin A, alpha (actin-binding protein 280)	ZDB-GENE-030131-2145﻿, flna	K.VDINTEDQEDGTC(+329.23)K.V	Y	31.6	1894.88	14	1.4	632.634	3	16.2	2080000	1	8292
E9QI62|E9QI62_DANRE	Filamin A, alpha (actin-binding protein 280)	ZDB-GENE-030131-2145﻿, flna	K.NTFSVDC(+329.23)SK.A	Y	28.92	1328.66	9	0.3	665.337	2	17.28	84900	1	8950
E9QI62|E9QI62_DANRE	Filamin A, alpha (actin-binding protein 280)	ZDB-GENE-030131-2145﻿, flna	K.DNGNGTYSC(+329.23)SYTPR.K	Y	25.99	1862.84	14	1.5	621.956	3	18.02	300000	1	9406
E9QI62|E9QI62_DANRE	Filamin A, alpha (actin-binding protein 280)	ZDB-GENE-030131-2145﻿, flna	R.EEPC(+329.23)LLK.M	N	22.72	1159.65	7	1.4	387.557	3	21.4	1570000	1	11464
E9QI62|E9QI62_DANRE	Filamin A, alpha (actin-binding protein 280)	ZDB-GENE-030131-2145﻿, flna	K.VTYC(+329.23)PTEPGNYIINIK.F	N	22.22	2153.14	16	2.4	718.722	3	49.74	87400	1	28807
E9QJ49|E9QJ49_DANRE	Phosphate carrier protein, mitochondrial	ZDB-GENE-040426-1916﻿, slc25a3b	A.AVADSGDSC(+329.23)AFGSGK.Y	Y	26.69	1699.8	15	1.6	567.609	3	16.85	8190000	1	8690
E9QJ49|E9QJ49_DANRE	Phosphate carrier protein, mitochondrial	ZDB-GENE-040426-1916﻿, slc25a3b	V.ADSGDSC(+329.23)AFGSGK.Y	Y	21.18	1529.7	13	0.9	765.857	2	16.85	392000	1	8691
F1Q4M7|F1Q4M7_DANRE	Periplakin	ZDB-GENE-041008-196﻿, ppl	K.C(+329.23)ASAPQLYSK.V	Y	40.17	1395.74	10	2	466.254	3	17.27	490000	1	8945
F1Q5L6|F1Q5L6_DANRE	RNA helicase	ZDB-GENE-030131-925﻿, ddx5	K.STC(+329.23)IYGGAPK.G	Y	31.14	1324.7	10	1.8	442.575	3	16.44	804000	1	8438
F1Q670|F1Q670_DANRE	HEAT repeat-containing protein 1	ZDB-GENE-030131-6378﻿, heatr1	R.LTSC(+329.23)PQLSVR.L	Y	20.46	1431.81	10	0.9	478.277	3	24.09	186000	1	13107
F1Q6P3|F1Q6P3_DANRE	Collagen, type VI, alpha 1	ZDB-GENE-070501-6﻿, col6a1	K.EPC(+329.23)GGIQEAANEAR.Q	Y	41.01	1772.87	14	1.2	591.964	3	20.4	2390000	1	10854
F1Q6P3|F1Q6P3_DANRE	Collagen, type VI, alpha 1	ZDB-GENE-070501-6﻿, col6a1	K.GTYTDC(+329.23)AIK.E	Y	24.67	1299.67	9	1.4	434.231	3	15.3	1400000	1	7741
F1Q6Z5|F1Q6Z5_DANRE	Zinc finger protein 9	ZDB-GENE-030131-5045﻿, cnbpa	R.DC(+329.23)SIEASA	Y	28.61	1123.54	8	1.2	562.777	2	17.44	2280000	1	9049
F1Q771|F1Q771_DANRE	Zinc finger protein 346	ZDB-GENE-070209-152﻿, znf346	K.VC(+329.23)SAVLISESQK.L	Y	30.39	1591.88	12	1	531.635	3	24.46	909000	1	13334
F1Q7L0|F1Q7L0_DANRE	Phosvitin	ZDB-GENE-001201-3﻿, vtg4	K.TQNIYELQEAGAQGVC(+329.23)R.T	N	25.42	2208.12	17	1.9	737.047	3	37.19	650000	1	21098
F1Q890|F1Q890_DANRE	Plasminogen	ZDB-GENE-030131-1411﻿, plg	R.NPDSDVNGPWC(+329.23)YTTDPSK.K	Y	17.6	2324.06	18	2.2	775.695	3	38.16	542000	1	21694
F1Q8J9|F1Q8J9_DANRE	Plakophilin 3a	ZDB-GENE-060512-114﻿, pkp3a	K.AEPIGC(+329.23)FTPNSK.K	Y	31.9	1591.82	12	1.2	531.616	3	27.46	1330000	1	15165
F1Q8J9|F1Q8J9_DANRE	Plakophilin 3a	ZDB-GENE-060512-114﻿, pkp3a	K.AEPIGC(+329.23)FTPN.S	Y	15.26	1376.7	10	1.2	689.356	2	35.33	693000	1	19963
F1QAJ7|F1QAJ7_DANRE	Phosphate carrier protein, mitochondrial	ZDB-GENE-040426-1916﻿, slc25a3b	A.AVADSGDSC(+329.23)AFGSGK.Y	Y	26.69	1699.8	15	1.6	567.609	3	16.85	8190000	1	8690
F1QAJ7|F1QAJ7_DANRE	Phosphate carrier protein, mitochondrial	ZDB-GENE-040426-1916﻿, slc25a3b	V.ADSGDSC(+329.23)AFGSGK.Y	Y	21.18	1529.7	13	0.9	765.857	2	16.85	392000	1	8691
F1QC64|F1QC64_DANRE	Myosin, heavy chain 9b, non-muscle	ZDB-GENE-030131-998﻿, myh9b	R.EDQSILC(+329.23)TGESGAGK.T	N	40.09	1822.89	15	1.6	608.639	3	22.52	1610000	1	12146
F1QC64|F1QC64_DANRE	Myosin, heavy chain 9b, non-muscle	ZDB-GENE-030131-998﻿, myh9b	R.SELC(+329.23)LEGYNK.Y	Y	34.15	1483.75	10	1.8	495.593	3	26.86	313000	1	14795
F1QDY7|F1QDY7_DANRE	Coronin-1C-A	ZDB-GENE-030114-6﻿, coro1ca	K.NDQC(+329.23)YDDIR.V	Y	38.89	1469.68	9	1	490.9	3	17.19	587000	1	8894
F1QE65|F1QE65_DANRE	Cytoplasmic FMR1-interacting protein	ZDB-GENE-030131-8557﻿, cyfip1	K.EC(+329.23)PDNAEEYER.A	Y	36.38	1682.74	11	1.3	561.922	3	14.38	120000	1	7175
F1QEB6|F1QEB6_DANRE	Laminin, beta 1b	ZDB-GENE-041210-197﻿, lamb1b	K.INIYSTC(+329.23)A	Y	30.27	1212.64	8	2.9	607.328	2	31.04	358000	1	17349
F1QF15|F1QF15_DANRE	Actin-related protein 2	ZDB-GENE-040426-2894﻿, actr2a	K.VVVC(+329.23)DNGTGFVK.C	Y	22.09	1565.84	12	0.3	522.955	3	26.3	262000	1	14457
F1QHK3|F1QHK3_DANRE	Periostin, osteoblast specific factor	ZDB-GENE-030131-9120﻿, postnb	K.QGPNMC(+329.23)ALQQVVGTK.K	Y	18.39	1902	15	1.5	635.009	3	41.26	587000	1	23593
F1QHK3|F1QHK3_DANRE	Periostin, osteoblast specific factor	ZDB-GENE-030131-9120﻿, postnb	R.GC(+329.23)PAVAPIDNVFGTLGLVK.A	Y	16.22	2199.23	19	3.1	734.086	3	70.05	79200	1	41203
F1QJ33|F1QJ33_DANRE	si:ch211-71k14.1		K.C(+329.23)TTSR.Q	N	15.83	895.475	5	0.9	448.745	2	5.79	29800	1	1909
F1QJC9|F1QJC9_DANRE	Collagen, type I, alpha 1a	ZDB-GENE-030131-9102﻿, col1a1a	R.TGGSC(+329.23)TLDGQVYNDR.D	Y	22.27	1913.91	15	4.6	638.98	3	22.27	53800	1	11997
F1QJC9|F1QJC9_DANRE	Collagen, type I, alpha 1a	ZDB-GENE-030131-9102﻿, col1a1a	K.SGEYWIDPDQGC(+329.23)NQDAIK.V	Y	19.82	2367.1	18	1.9	790.042	3	42.36	1340000	1	24266
F1QJG7|F1QJG7_DANRE	Protein HEXIM1	ZDB-GENE-030131-4637﻿, hexim1	R.DSEC(+329.23)AAVNTDGVSDGR.Q	Y	27.8	1923.88	16	2.9	642.302	3	18.12	101000	1	9468
F1QJK4|F1QJK4_DANRE	Myosin, heavy chain 9b, non-muscle	ZDB-GENE-030131-998﻿, myh9b	R.EDQSILC(+329.23)TGESGAGK.T	N	40.09	1822.89	15	1.6	608.639	3	22.52	1610000	1	12146
F1QJK4|F1QJK4_DANRE	Myosin, heavy chain 9b, non-muscle	ZDB-GENE-030131-998﻿, myh9b	R.SELC(+329.23)LEGYNK.Y	Y	34.15	1483.75	10	1.8	495.593	3	26.86	313000	1	14795
F1QK70|F1QK70_DANRE	Symplekin	ZDB-GENE-060526-361﻿, sympk	R.YDTLC(+329.23)EEGK.T	Y	25.62	1385.67	9	1.6	693.843	2	14.68	20500	1	7362
F1QKE8|F1QKE8_DANRE	Collagen, type VI, alpha 3	ZDB-GENE-070501-8﻿, col6a3	R.VNC(+329.23)IGIGAENADSR.Q	Y	49.42	1746.89	14	1.4	583.304	3	23.22	689000	1	12578
F1QKE8|F1QKE8_DANRE	Collagen, type VI, alpha 3	ZDB-GENE-070501-8﻿, col6a3	R.LLSDITIAESNC(+329.23)PR.G	Y	31.26	1860	14	1.5	621.007	3	40.35	644000	1	23038
F1QKE8|F1QKE8_DANRE	Collagen, type VI, alpha 3	ZDB-GENE-070501-8﻿, col6a3	K.GINLC(+329.23)TGVK.E	Y	17.22	1232.71	9	0.9	411.911	3	24.28	395000	1	13218
F1QLZ5|F1QLZ5_DANRE	SIN3-HDAC complex-associated factor,-like	ZDB-GENE-031114-2﻿, sinhcafl	K.NSHAQGQTSGFYSC(+329.23)	Y	31.47	1814.82	14	0.6	605.948	3	18.75	122000	1	9851
F1QLZ5|F1QLZ5_DANRE	SIN3-HDAC complex-associated factor,-like	ZDB-GENE-031114-2﻿, sinhcafl	R.TPC(+329.23)STSLDR.Y	Y	27.83	1307.67	9	1.6	436.898	3	11.28	228000	1	5272
F1QMC3|F1QMC3_DANRE	Septin	ZDB-GENE-030131-37﻿, sept7b	K.LAAVTC(+329.23)NGIDNNK.A	Y	21.14	1660.88	13	0.8	554.633	3	19.66	168000	1	10405
F1QSC5|F1QSC5_DANRE	Collagen, type I, alpha 1a	ZDB-GENE-030131-9102﻿, col1a1a	R.TGGSC(+329.23)TLDGQVYNDR.D	Y	22.27	1913.91	15	4.6	638.98	3	22.27	53800	1	11997
F1QSC5|F1QSC5_DANRE	Collagen, type I, alpha 1a	ZDB-GENE-030131-9102﻿, col1a1a	K.SGEYWIDPDQGC(+329.23)NQDAIK.V	Y	19.82	2367.1	18	1.9	790.042	3	42.36	1340000	1	24266
F1QTT3|F1QTT3_DANRE	Junction plakoglobin	ZDB-GENE-991207-22﻿, jupa	R.NLALC(+329.23)PANQAPLR.D	Y	43.22	1708.96	13	1.2	570.662	3	33.96	2350000	1	19126
F1QTT3|F1QTT3_DANRE	Junction plakoglobin	ZDB-GENE-991207-22﻿, jupa	K.QDVIEPAVC(+329.23)ALR.H	Y	21.4	1641.91	12	1.1	548.31	3	40.44	2390000	1	23094
F1QTV5|F1QTV5_DANRE	Replication timing regulatory factor 1	ZDB-GENE-030131-3406﻿, rif1	R.AC(+329.23)EEETPSPIPK.S	Y	41.59	1628.83	12	2	543.951	3	19.79	155000	1	10485
F1QUR3|F1QUR3_DANRE	Protein disulfide-isomerase	ZDB-GENE-031002-9﻿, pdia3	K.VDC(+329.23)TANSK.V	Y	16.31	1165.6	8	1.2	389.54	3	5.22	53200	1	1556
F1QUX1|F1QUX1_DANRE	ELAV-like protein 1b	ZDB-GENE-000210-17﻿, elavl1b	K.VC(+329.23)EVQNQGNDR.D	Y	35.46	1589.78	11	0.4	530.934	3	7.61	12000	1	3019
F1QVV4|F1QVV4_DANRE	Cleavage and polyadenylation specificity factor subunit 2	ZDB-GENE-040718-79﻿, cpsf2	K.C(+329.23)TSTTQTLDIR.A	Y	42.49	1566.82	11	2.5	523.283	3	21.12	104000	1	11294
F1QWP0|F1QWP0_DANRE	Cleavage stimulation factor, 3' pre-RNA, subunit 2	ZDB-GENE-031118-2﻿, cstf2	K.LC(+329.23)VQNSPQEAR.N	Y	42.29	1572.82	11	0.6	525.282	3	13.3	18900	1	6515
F1QX42|F1QX42_DANRE	Cleavage and polyadenylation specificity factor subunit 2	ZDB-GENE-040718-79﻿, cpsf2	K.C(+329.23)TSTTQTLDIR.A	Y	42.49	1566.82	11	2.5	523.283	3	21.12	104000	1	11294
F1QXG4|F1QXG4_DANRE	Staphylococcal nuclease domain-containing protein	ZDB-GENE-030131-3124﻿, snd1	R.LC(+329.23)DLEDQAK.S	Y	41.51	1362.7	9	1.3	455.242	3	16.68	1070000	1	8585
F1QXG4|F1QXG4_DANRE	Staphylococcal nuclease domain-containing protein	ZDB-GENE-030131-3124﻿, snd1	K.EVC(+329.23)FTVENK.T	Y	23.4	1396.72	9	1.1	466.582	3	23.64	498000	1	12834
F1QXS5|F1QXS5_DANRE	TOX high mobility group box family member 4 a	ZDB-GENE-070912-576﻿, tox4a	R.AGC(+329.23)TNPAVESR.D	Y	22.56	1432.73	11	0.7	478.584	3	9.34	45900	1	4077
F1QY34|F1QY34_DANRE	Low density lipoprotein receptor-related protein 1Ab	ZDB-GENE-030131-7126﻿, lrp1ab	Y.C(+329.23)ANR.M	N	20.02	791.428	4	1.1	396.721	2	4.91	27800	1	1380
F1QY34|F1QY34_DANRE	Low density lipoprotein receptor-related protein 1Ab	ZDB-GENE-030131-7126﻿, lrp1ab	R.C(+329.23)INVNWR.C	Y	15.1	1232.66	7	-6.7	617.336	2	31.62	95400	1	17701
F1R074|F1R074_DANRE	Agrin	ZDB-GENE-030131-1033﻿, agrn	K.VC(+329.23)GSDGVTYADR.C	Y	35.51	1570.76	12	1.9	524.595	3	15.26	128000	1	7712
F1R223|F1R223_DANRE	G domain-containing protein	LOC795887	K.VDEAC(+329.23)PLVK.E	Y	37.4	1301.72	9	1.1	434.915	3	18.65	391000	1	9787
F1R2E0|F1R2E0_DANRE	Heterogeneous nuclear ribonucleoprotein M	ZDB-GENE-030131-6898﻿, hnrnpm	R.GC(+329.23)AVVEFR.T	Y	37.8	1208.65	8	1.1	403.892	3	24.51	263000	1	13361
F1R2T3|F1R2T3_DANRE	Phosvitin	ZDB-GENE-001201-6﻿, vtg7	K.TQNIYELQEAGAQGVC(+329.23)R.T	N	25.42	2208.12	17	1.9	737.047	3	37.19	650000	1	21098
F1R468|F1R468_DANRE	Cytoplasmic FMR1-interacting protein	ZDB-GENE-030131-8557﻿, cyfip1	K.EC(+329.23)PDNAEEYER.A	Y	36.38	1682.74	11	1.3	561.922	3	14.38	120000	1	7175
F1R4L5|F1R4L5_DANRE	POF1B actin-binding protein	ZDB-GENE-030131-4287﻿, pof1b	K.LAGQC(+329.23)SSSTIQIK.T	Y	43.75	1663.91	13	1.2	555.646	3	21.21	1040000	1	11350
F1R5K7|F1R5K7_DANRE	Heparan sulfate proteoglycan 2	ZDB-GENE-080807-4﻿, hspg2	K.EGDQGAYTC(+329.23)EAINAK.G	Y	25.84	1897.9	15	2.7	633.644	3	20.68	657000	1	11028
F1R5K7|F1R5K7_DANRE	Heparan sulfate proteoglycan 2	ZDB-GENE-080807-4﻿, hspg2	R.IENLEQSNEGIYTC(+329.23)R.V	Y	20.43	2097.04	15	1.2	700.02	3	32.65	458000	1	18326
F1R5K7|F1R5K7_DANRE	Heparan sulfate proteoglycan 2	ZDB-GENE-080807-4﻿, hspg2	K.QC(+329.23)ASSTWSR.D	Y	15.82	1353.67	9	-1.7	452.229	3	11.55	56600	1	5439
F1R6C6|F1R6C6_DANRE	Low density lipoprotein receptor-related protein 1Bb	ZDB-GENE-070912-401﻿, lrp1bb	T.DC(+329.23)TDFYR.I	Y	16.85	1247.58	7	-17.6	1248.57	1	27.77	31.1	1	15353
F1R858|F1R858_DANRE	Transferrin-a	ZDB-GENE-980526-35﻿, tfa	K.WC(+329.23)VTTQNEQSK.C	Y	41.79	1651.82	11	1.5	551.614	3	18.65	184000	1	9790
F1R858|F1R858_DANRE	Transferrin-a	ZDB-GENE-980526-35﻿, tfa	K.YPNLC(+329.23)K.A	Y	27.34	1065.58	6	1.5	533.8	2	17.6	296000	1	9143
F1R858|F1R858_DANRE	Transferrin-a	ZDB-GENE-980526-35﻿, tfa	K.SEDFELIC(+329.23)PNTPDTTMK.Y	Y	25.35	2269.08	17	1.8	757.369	3	47.14	920000	1	27198
F1R858|F1R858_DANRE	Transferrin-a	ZDB-GENE-980526-35﻿, tfa	K.C(+329.23)LQEIK.G	Y	20.68	1061.61	6	1.5	531.813	2	12.46	197000	1	6002
F1R966|F1R966_DANRE	Clathrin heavy chain	ZDB-GENE-030131-2299﻿, cltca	R.ESNC(+329.23)YNPER.V	Y	30.94	1439.67	9	1.7	480.897	3	10.37	155000	1	4710
F1R9P5|F1R9P5_DANRE	Filamin A, alpha (actin-binding protein 280)	ZDB-GENE-030131-2145﻿, flna	K.C(+329.23)QGQGLGNNVR.A	Y	49.96	1473.77	11	1.6	492.264	3	10.41	470000	1	4735
F1R9P5|F1R9P5_DANRE	Filamin A, alpha (actin-binding protein 280)	ZDB-GENE-030131-2145﻿, flna	K.TC(+329.23)INNPSGNR.T	Y	37.86	1403.71	10	1.5	468.913	3	9.17	28400	1	3976
F1R9P5|F1R9P5_DANRE	Filamin A, alpha (actin-binding protein 280)	ZDB-GENE-030131-2145﻿, flna	K.VPC(+329.23)EEILVK.H	Y	37.17	1357.78	9	1.7	453.603	3	28.15	397000	1	15586
F1R9P5|F1R9P5_DANRE	Filamin A, alpha (actin-binding protein 280)	ZDB-GENE-030131-2145﻿, flna	R.VPVTEGC(+329.23)DPAR.V	Y	31.75	1471.77	11	0.2	491.596	3	14.34	672000	1	7152
F1R9P5|F1R9P5_DANRE	Filamin A, alpha (actin-binding protein 280)	ZDB-GENE-030131-2145﻿, flna	K.VDINTEDQEDGTC(+329.23)K.V	Y	31.6	1894.88	14	1.4	632.634	3	16.2	2080000	1	8292
F1R9P5|F1R9P5_DANRE	Filamin A, alpha (actin-binding protein 280)	ZDB-GENE-030131-2145﻿, flna	K.NTFSVDC(+329.23)SK.A	Y	28.92	1328.66	9	0.3	665.337	2	17.28	84900	1	8950
F1R9P5|F1R9P5_DANRE	Filamin A, alpha (actin-binding protein 280)	ZDB-GENE-030131-2145﻿, flna	K.DNGNGTYSC(+329.23)SYTPR.K	Y	25.99	1862.84	14	1.5	621.956	3	18.02	300000	1	9406
F1R9P5|F1R9P5_DANRE	Filamin A, alpha (actin-binding protein 280)	ZDB-GENE-030131-2145﻿, flna	R.EEPC(+329.23)LLK.M	N	22.72	1159.65	7	1.4	387.557	3	21.4	1570000	1	11464
F1R9P5|F1R9P5_DANRE	Filamin A, alpha (actin-binding protein 280)	ZDB-GENE-030131-2145﻿, flna	K.VTYC(+329.23)PTEPGNYIINIK.F	N	22.22	2153.14	16	2.4	718.722	3	49.74	87400	1	28807
F1RB09|F1RB09_DANRE	Fibronectin	ZDB-GENE-030131-6545﻿, fn1b	K.WC(+329.23)GTTADYDR.E	Y	32.18	1515.7	10	-0.5	506.24	3	18.93	413000	1	9957
F1RB09|F1RB09_DANRE	Fibronectin	ZDB-GENE-030131-6545﻿, fn1b	K.ISC(+329.23)TIANR.C	Y	29.78	1205.68	8	1.1	402.899	3	12.77	775000	1	6187
F1RBA4|F1RBA4_DANRE	Desmoplakin a	ZDB-GENE-030131-2743﻿, dspa	R.QC(+329.23)NTAQESLDSTQNQLK.S	Y	42.66	2236.1	17	1.9	746.374	3	23.36	467000	1	12660
F1RBJ8|F1RBJ8_DANRE	RNA helicase	ZDB-GENE-030131-925﻿, ddx5	K.STC(+329.23)IYGGAPK.G	Y	31.14	1324.7	10	1.8	442.575	3	16.44	804000	1	8438
F1RCP6|F1RCP6_DANRE	Heparan sulfate proteoglycan 2	ZDB-GENE-080807-4﻿, hspg2	K.EGDQGAYTC(+329.23)EAINAK.G	Y	25.84	1897.9	15	2.7	633.644	3	20.68	657000	1	11028
F1RCP6|F1RCP6_DANRE	Heparan sulfate proteoglycan 2	ZDB-GENE-080807-4﻿, hspg2	R.IENLEQSNEGIYTC(+329.23)R.V	Y	20.43	2097.04	15	1.2	700.02	3	32.65	458000	1	18326
F1RCP6|F1RCP6_DANRE	Heparan sulfate proteoglycan 2	ZDB-GENE-080807-4﻿, hspg2	K.QC(+329.23)ASSTWSR.D	Y	15.82	1353.67	9	-1.7	452.229	3	11.55	56600	1	5439
F1RCR9|F1RCR9_DANRE	Carboxypeptidase Z	ZDB-GENE-090313-267﻿, cpz	R.C(+329.23)TQEEAAIGR.C	Y	47.4	1405.72	10	0	469.58	3	11.63	86500	1	5492
F1REL9|F1REL9_DANRE	Laminin, beta 1b	ZDB-GENE-041210-197﻿, lamb1b	K.INIYSTC(+329.23)A	Y	30.27	1212.64	8	2.9	607.328	2	31.04	358000	1	17349
F6NIA2|F6NIA2_DANRE	Lysine-specific histone demethylase	ZDB-GENE-030131-7828﻿, kdm1a	K.C(+329.23)PLYEANGQAGER.C	Y	36.68	1735.85	13	1.9	579.625	3	17.5	148000	1	9087
F6NK37|F6NK37_DANRE	Complement factor H	ZDB-GENE-050208-661﻿, cfh	R.SQGWDNAIPEC(+329.23)EAVK.C	Y	26.63	1974.97	15	2	659.331	3	36.93	1200000	1	20941
F6NK37|F6NK37_DANRE	Complement factor H	ZDB-GENE-050208-661﻿, cfh	K.VTC(+329.23)ETGYTGMYR.L	Y	25.75	1708.81	12	1.7	570.612	3	23.76	244000	1	12910
F6P711|F6P711_DANRE	Carboxypeptidase Z	ZDB-GENE-090313-267﻿, cpz	R.C(+329.23)TQEEAAIGR.C	Y	47.4	1405.72	10	0	469.58	3	11.63	86500	1	5492
F6PEJ8|F6PEJ8_DANRE	Sc:d0202	ZDB-GENE-080226-9﻿, sc:d0202	K.YTC(+329.23)TATNDLGASSK.V	Y	38.41	1759.86	14	2.9	587.629	3	15.99	314000	1	8160
F6PEJ8|F6PEJ8_DANRE	Sc:d0202	ZDB-GENE-080226-9﻿, sc:d0202	A.EC(+329.23)PLQINPPK.L	Y	35.12	1466.81	10	1.4	489.945	3	29.08	470000	1	16153
F8W4E3|F8W4E3_DANRE	Heterogeneous nuclear ribonucleoprotein A/B	ZDB-GENE-030131-185﻿, hnrnpaba	K.FGEVTDC(+329.23)TIK.M	Y	28.23	1440.75	10	1.5	481.257	3	25.81	3530000	1	14158
F8W4E3|F8W4E3_DANRE	Heterogeneous nuclear ribonucleoprotein A/B	ZDB-GENE-030131-185﻿, hnrnpaba	K.EGLC(+329.23)EIK.I	Y	16.79	1119.62	7	1.3	560.816	2	16.95	394000	1	8749
F8W4H6|F8W4H6_DANRE	Spectrin repeat-containing, nuclear envelope 1b	ZDB-GENE-071218-4﻿, syne1b	E.TC(+329.23)DETVSR.E	Y	16.89	1238.61	8	-7	620.309	2	9.55		1	4207
F8W4I2|F8W4I2_DANRE	60S acidic ribosomal protein P0	ZDB-GENE-000629-1﻿, rplp0	K.C(+329.23)FIVGADNVGSK.Q	Y	39.19	1537.81	12	1.3	513.612	3	30.82	1170000	1	17213
F8W4I2|F8W4I2_DANRE	60S acidic ribosomal protein P0	ZDB-GENE-000629-1﻿, rplp0	R.AGAIAPC(+329.23)EVTVPAQNTGLGPEK.T	Y	32.5	2451.3	22	2.1	818.109	3	39.94	13200000	1	22782
F8W4Q1|F8W4Q1_DANRE	Desmoplakin a	ZDB-GENE-030131-2743﻿, dspa	R.QC(+329.23)NTAQESLDSTQNQLK.S	Y	42.66	2236.1	17	1.9	746.374	3	23.36	467000	1	12660
F8W4R4|F8W4R4_DANRE	POF1B actin-binding protein	ZDB-GENE-030131-4287﻿, pof1b	K.LAGQC(+329.23)SSSTIQIK.T	Y	43.75	1663.91	13	1.2	555.646	3	21.21	1040000	1	11350
H2EQR6|H2EQR6_DANRE	Desmocollin a	ZDB-GENE-030131-7531﻿, dsg2.1	R.LNC(+329.23)FDADEPGNPNSQIK.Y	Y	33.37	2190.06	17	2.4	731.028	3	30.72	871000	1	17152
H2EQR6|H2EQR6_DANRE	Desmocollin a	ZDB-GENE-030131-7531﻿, dsg2.1	K.C(+329.23)PEPQK.L	Y	23.66	1029.55	6	0.9	515.782	2	5.51	6170	1	1736
I3IS19|I3IS19_DANRE	Calcium voltage-gated channel subunit alpha1 Ib	ZDB-GENE-120215-18﻿, cacna1ib	D.C(+329.23)ANR.I	N	20.02	791.428	4	1.1	396.721	2	4.91	27800	1	1380
P79984|P79984_DANRE	Heat shock protein 8	ZDB-GENE-990415-92﻿, hspa8	K.VC(+329.23)NPIITK.L	Y	28.21	1215.72	8	0.6	406.248	3	18.97	526000	1	9984
Q0P475|Q0P475_DANRE	40S ribosomal protein S5	ZDB-GENE-020419-12﻿, rps5	K.AQC(+329.23)PIVER.V	Y	39.8	1243.69	8	0.8	415.571	3	13.24	4550000	1	6477
Q0V931|Q0V931_DANRE	Cytoplasmic FMR1-interacting protein	ZDB-GENE-030131-8557﻿, cyfip1	K.EC(+329.23)PDNAEEYER.A	Y	36.38	1682.74	11	1.3	561.922	3	14.38	120000	1	7175
Q1JPT2|Q1JPT2_DANRE	Plakophilin 3a	ZDB-GENE-060512-114﻿, pkp3a	K.AEPIGC(+329.23)FTPNSK.K	Y	31.9	1591.82	12	1.2	531.616	3	27.46	1330000	1	15165
Q1JPT2|Q1JPT2_DANRE	Plakophilin 3a	ZDB-GENE-060512-114﻿, pkp3a	K.AEPIGC(+329.23)FTPN.S	Y	15.26	1376.7	10	1.2	689.356	2	35.33	693000	1	19963
Q1L8T8|Q1L8T8_DANRE	Zinc finger protein 865	ZDB-GENE-060503-896﻿, znf865	C.C(+329.23)NEC(+329.23)GK.G	N	18.34	1310.68	6	1.3	437.903	3	19.3	52100	1	10181
Q1LXE1|Q1LXE1_DANRE	Hapln1	ZDB-GENE-050302-175﻿, hapln1a	K.NC(+329.23)SPTEAAVR.F	Y	20.98	1375.71	10	1.3	459.577	3	11.08	255000	1	5154
Q1MSY2|Q1MSY2_DANRE	Replication timing regulatory factor 1	ZDB-GENE-030131-3406﻿, rif1	R.AC(+329.23)EEETPSPIPK.S	Y	41.59	1628.83	12	2	543.951	3	19.79	155000	1	10485
Q2LEK1|Q2LEK1_DANRE	Dynein cytoplasmic 1 heavy chain 1	ZDB-GENE-030131-7050﻿, dync1h1	R.GVAILC(+329.23)TE	Y	19.46	1133.63	8	1.1	567.824	2	33.57	61700	1	18887
Q2LEK1|Q2LEK1_DANRE	Dynein cytoplasmic 1 heavy chain 1	ZDB-GENE-030131-7050﻿, dync1h1	K.VQYPQSQSC(+329.23)K.M	Y	16.01	1495.77	10	1.3	499.596	3	10.16	771000	1	4585
Q32PS4|Q32PS4_DANRE	TOX high mobility group box family member 4 a	ZDB-GENE-070912-576﻿, tox4a	R.AGC(+329.23)TNPAVESR.D	Y	22.56	1432.73	11	0.7	478.584	3	9.34	45900	1	4077
Q499A7|Q499A7_DANRE	Peptidyl-prolyl cis-trans isomerase	ZDB-GENE-030131-8556﻿, ppiaa	K.IIIADC(+329.23)GQL	N	47.19	1273.73	9	1.5	637.872	2	41.26	10300000	1	23592
Q499A7|Q499A7_DANRE	Peptidyl-prolyl cis-trans isomerase	ZDB-GENE-030131-8556﻿, ppiaa	K.IIIADC(+329.23)GQ.L	N	32.94	1160.64	8	1.7	581.33	2	25.81	940000	1	14157
Q499A7|Q499A7_DANRE	Peptidyl-prolyl cis-trans isomerase	ZDB-GENE-030131-8556﻿, ppiaa	R.QLC(+329.23)TGQPGYGYK.G	N	17.95	1642.83	12	0.3	548.619	3	19.79	153000	1	10486
Q4FAI8|Q4FAI8_DANRE	Tenascin C	ZDB-GENE-980526-104﻿, tnc	R.C(+329.23)EDGK.C	N	18.94	879.432	5	0.7	440.724	2	9.39	34400	1	4111
Q4FAI8|Q4FAI8_DANRE	Tenascin C	ZDB-GENE-980526-104﻿, tnc	R.GFC(+329.23)EDGK.C	Y	17.72	1083.52	7	1.4	542.769	2	9.27	26900	1	4038
Q4U0S2|Q4U0S2_DANRE	Smooth muscle myosin heavy chain	ZDB-GENE-050531-1﻿, myh11a	R.EDQSILC(+329.23)TGESGAGK.T	N	40.09	1822.89	15	1.6	608.639	3	22.52	1610000	1	12146
Q568H0|Q568H0_DANRE	Epithelial cell adhesion molecule	ZDB-GENE-040426-2209﻿, epcam	K.C(+329.23)EPAETYWVR.V	Y	33.07	1581.78	10	0.7	528.268	3	32.75		1	18389
Q5BJA1|Q5BJA1_DANRE	40S ribosomal protein S17	ZDB-GENE-040426-1852﻿, rps17	R.VC(+329.23)EEIAIIPSK.K	Y	40.11	1529.87	11	1.7	510.964	3	37.03	685000	1	21002
Q5RGK8|Q5RGK8_DANRE	Staphylococcal nuclease domain-containing protein	ZDB-GENE-030131-3124﻿, snd1	R.LC(+329.23)DLEDQAK.S	Y	41.51	1362.7	9	1.3	455.242	3	16.68	1070000	1	8585
Q5RGK8|Q5RGK8_DANRE	Staphylococcal nuclease domain-containing protein	ZDB-GENE-030131-3124﻿, snd1	K.EVC(+329.23)FTVENK.T	Y	23.4	1396.72	9	1.1	466.582	3	23.64	498000	1	12834
Q5XJS8|Q5XJS8_DANRE	Hsd17b10 protein	ZDB-GENE-041010-201﻿, hsd17b10	R.GC(+329.23)IVNTASVAAYDGQVGQAAYSASK.G	Y	18.55	2759.38	25	2.1	920.801	3	46.13	413000	1	26575
Q5XJS8|Q5XJS8_DANRE	Hsd17b10 protein	ZDB-GENE-041010-201﻿, hsd17b10	R.C(+329.23)AFAPTDVTSESDVR.S	Y	18.38	1925.94	15	2.6	642.987	3	33	131000	1	18538
Q60H44|Q60H44_DANRE	Hapln1	ZDB-GENE-050302-175﻿, hapln1a	K.NC(+329.23)SPTEAAVR.F	Y	20.98	1375.71	10	1.3	459.577	3	11.08	255000	1	5154
Q6DC26|Q6DC26_DANRE	Cytoplasmic FMR1-interacting protein	ZDB-GENE-030131-8557﻿, cyfip1	K.EC(+329.23)PDNAEEYER.A	Y	36.38	1682.74	11	1.3	561.922	3	14.38	120000	1	7175
Q6DHE5|Q6DHE5_DANRE	Cleavage and polyadenylation specificity factor subunit 2	ZDB-GENE-040718-79﻿, cpsf2	K.C(+329.23)TSTTQTLDIR.A	Y	42.49	1566.82	11	2.5	523.283	3	21.12	104000	1	11294
Q6DRD1|Q6DRD1_DANRE	ATP synthase subunit O, mitochondrial	ZDB-GENE-050522-147﻿, atp5po	R.GEVTC(+329.23)SVTTAQPLDEASLAELK.V	Y	42.8	2590.34	22	1.8	864.454	3	50.48	2760000	1	29260
Q6DRE6|Q6DRE6_DANRE	60S ribosomal protein L12	ZDB-GENE-030131-5297﻿, rpl12	R.C(+329.23)TGGEVGATSSLAPK.I	Y	38.44	1705.89	15	1.3	569.637	3	19.56	513000	1	10344
Q6DRE6|Q6DRE6_DANRE	60S ribosomal protein L12	ZDB-GENE-030131-5297﻿, rpl12	K.EILGTAQSVGC(+329.23)TIDGR.L	Y	35.89	1948.03	16	2.8	650.351	3	39.31	1620000	1	22401
Q6DRE6|Q6DRE6_DANRE	60S ribosomal protein L12	ZDB-GENE-030131-5297﻿, rpl12	R.LPHDVIDDINSGAVEC(+329.23)PTE	Y	32.06	2352.15	19	1.4	785.057	3	47.1	891000	1	27171
Q6DRJ5|Q6DRJ5_DANRE	Epithelial cell adhesion molecule	ZDB-GENE-040426-2209﻿, epcam	K.C(+329.23)EPAETYWVR.A	Y	33.07	1581.78	10	0.7	528.268	3	32.75		1	18389
Q6DRN7|Q6DRN7_DANRE	60S ribosomal protein L14	ZDB-GENE-030131-2085﻿, rpl14	R.ALVDGPC(+329.23)TGVK.R	Y	48.42	1387.77	11	1.3	463.598	3	21.09	3940000	1	11278
Q6IMF9|Q6IMF9_DANRE	Serotransferrin	ZDB-GENE-980526-35﻿, tfa	K.WC(+329.23)VTTQNEQSK.C	Y	41.79	1651.82	11	1.5	551.614	3	18.65	184000	1	9790
Q6IMF9|Q6IMF9_DANRE	Serotransferrin	ZDB-GENE-980526-35﻿, tfa	K.YPNLC(+329.23)K.A	Y	27.34	1065.58	6	1.5	533.8	2	17.6	296000	1	9143
Q6IMF9|Q6IMF9_DANRE	Serotransferrin	ZDB-GENE-980526-35﻿, tfa	K.SEDFELIC(+329.23)PNTPDTTMK.Y	Y	25.35	2269.08	17	1.8	757.369	3	47.14	920000	1	27198
Q6IMF9|Q6IMF9_DANRE	Serotransferrin	ZDB-GENE-980526-35﻿, tfa	K.C(+329.23)LQEIK.G	Y	20.68	1061.61	6	1.5	531.813	2	12.46	197000	1	6002
Q6IQ59|Q6IQ59_DANRE	Ubiquinol-cytochrome c reductase core protein 2b	ZDB-GENE-030131-1269﻿, uqcrc2b	K.NALSNSLYC(+329.23)PDFK.I	Y	24.05	1799.91	13	2.8	600.978	3	44.01	417000	1	25276
Q6JAN2|Q6JAN2_DANRE	Fibronectin	ZDB-GENE-030131-6545﻿, fn1b	K.WC(+329.23)GTTADYDR.E	Y	32.18	1515.7	10	-0.5	506.24	3	18.93	413000	1	9957
Q6JAN2|Q6JAN2_DANRE	Fibronectin	ZDB-GENE-030131-6545﻿, fn1b	K.ISC(+329.23)TIANR.C	Y	29.78	1205.68	8	1.1	402.899	3	12.77	775000	1	6187
Q6NUU4|Q6NUU4_DANRE	Lamc1	ZDB-GENE-021226-3﻿, lamc1	K.C(+329.23)SPYGTVDR.Q	Y	34.69	1325.66	9	1.6	442.895	3	13.03	177000	1	6343
Q6NUU4|Q6NUU4_DANRE	Lamc1	ZDB-GENE-021226-3﻿, lamc1	K.DGFYGDSTVGSSSDC(+329.23)K.A	Y	22.38	1952.86	16	1.4	651.962	3	24.23	485000	1	13191
Q6NUU4|Q6NUU4_DANRE	Lamc1	ZDB-GENE-021226-3﻿, lamc1	R.NC(+329.23)ADNTDGPK.C	Y	16.35	1362.64	10	1.2	455.221	3	5.75	36500	1	1884
Q6NWH7|Q6NWH7_DANRE	RNA helicase	ZDB-GENE-030131-925﻿, ddx5	K.STC(+329.23)IYGGAPK.G	Y	31.14	1324.7	10	1.8	442.575	3	16.44	804000	1	8438
Q6NWJ7|Q6NWJ7_DANRE	Phosphate carrier protein, mitochondrial	ZDB-GENE-040426-1916﻿, slc25a3b	A.AVADSGDSC(+329.23)AFGSGK.Y	Y	26.69	1699.8	15	1.6	567.609	3	16.85	8190000	1	8690
Q6NWJ7|Q6NWJ7_DANRE	Phosphate carrier protein, mitochondrial	ZDB-GENE-040426-1916﻿, slc25a3b	V.ADSGDSC(+329.23)AFGSGK.Y	Y	21.18	1529.7	13	0.9	765.857	2	16.85	392000	1	8691
Q6NY70|Q6NY70_DANRE	Epithelial cell adhesion molecule	ZDB-GENE-040426-2209﻿, epcam	K.C(+329.23)EPAETYWVR.A	Y	33.07	1581.78	10	0.7	528.268	3	32.75		1	18389
Q6NYN8|Q6NYN8_DANRE	Eef1g	ZDB-GENE-020423-3﻿, eef1g	K.AAPAEEEMDEC(+329.23)EAALASEPK.A	Y	28.11	2419.11	20	2.1	807.378	3	40.12	821000	1	22899
Q6NYR4|Q6NYR4_DANRE	Heat shock protein 8	ZDB-GENE-990415-92﻿, hspa8	K.VC(+329.23)NPIITK.L	Y	28.21	1215.72	8	0.6	406.248	3	18.97	526000	1	9984
Q6NYU8|Q6NYU8_DANRE	Heterogeneous nuclear ribonucleoprotein A/B	ZDB-GENE-030131-185﻿, hnrnpaba	K.FGEVTDC(+329.23)TIK.M	Y	28.23	1440.75	10	1.5	481.257	3	25.81	3530000	1	14158
Q6NYU8|Q6NYU8_DANRE	Heterogeneous nuclear ribonucleoprotein A/B	ZDB-GENE-030131-185﻿, hnrnpaba	K.EGLC(+329.23)EIK.I	Y	16.79	1119.62	7	1.3	560.816	2	16.95	394000	1	8749
Q6NZ29|Q6NZ29_DANRE	Glutamate dehydrogenase (NAD(P)(+))	ZDB-GENE-030114-2﻿, glud1a	K.C(+329.23)AVVDVPFGGAK.A	Y	17.59	1490.81	12	2.1	497.946	3	38.17	114000	1	21703
Q6P0U7|Q6P0U7_DANRE	Cleavage stimulation factor, 3' pre-RNA, subunit 2	ZDB-GENE-031118-2﻿, cstf2	K.LC(+329.23)VQNSPQEAR.N	Y	42.29	1572.82	11	0.6	525.282	3	13.3	18900	1	6515
Q6P3J5|Q6P3J5_DANRE	Eukaryotic translation elongation factor 2	ZDB-GENE-030131-5128﻿, eef2b	K.EGALC(+329.23)EENMR.A	N	41.48	1479.7	10	0.9	494.241	3	16.55	532000	1	8503
Q6P3J5|Q6P3J5_DANRE	Eukaryotic translation elongation factor 2	ZDB-GENE-030131-5128﻿, eef2b	R.C(+329.23)ELLYEGPGDDEAAMGIK.N	N	28.94	2239.07	18	2.1	747.366	3	48.39	146000	1	27968
Q6P3J5|Q6P3J5_DANRE	Eukaryotic translation elongation factor 2	ZDB-GENE-030131-5128﻿, eef2b	K.DAASKPC(+329.23)QIVADTR.K	Y	26.21	1802.95	14	1.4	451.746	4	19.94	338000	1	10571
Q6P3J5|Q6P3J5_DANRE	Eukaryotic translation elongation factor 2	ZDB-GENE-030131-5128﻿, eef2b	R.ETVSAESDQMC(+329.23)LSK.S	Y	18.08	1855.89	14	1.1	619.637	3	24.37	1500000	1	13278
Q6P4U1|Q6P4U1_DANRE	Collagen, type I, alpha 1a	ZDB-GENE-030131-9102﻿, col1a1a	R.TGGSC(+329.23)TLDGQVYNDR.D	Y	22.27	1913.91	15	4.6	638.98	3	22.27	53800	1	11997
Q6P4U1|Q6P4U1_DANRE	Collagen, type I, alpha 1a	ZDB-GENE-030131-9102﻿, col1a1a	K.SGEYWIDPDQGC(+329.23)NQDAIK.V	Y	19.82	2367.1	18	1.9	790.042	3	42.36	1340000	1	24266
Q6P5J4|Q6P5J4_DANRE	Peptidyl-prolyl cis-trans isomerase	ZDB-GENE-030131-8556﻿, ppiaa	K.IIIADC(+329.23)GQL	N	47.19	1273.73	9	1.5	637.872	2	41.26	10300000	1	23592
Q6P5J4|Q6P5J4_DANRE	Peptidyl-prolyl cis-trans isomerase	ZDB-GENE-030131-8556﻿, ppiaa	K.IIIADC(+329.23)GQ.L	N	32.94	1160.64	8	1.7	581.33	2	25.81	940000	1	14157
Q6P5J4|Q6P5J4_DANRE	Peptidyl-prolyl cis-trans isomerase	ZDB-GENE-030131-8556﻿, ppiaa	R.QLC(+329.23)TGQPGYGYK.G	N	17.95	1642.83	12	0.3	548.619	3	19.79	153000	1	10486
Q6P5K3|Q6P5K3_DANRE	60S acidic ribosomal protein P0	ZDB-GENE-000629-1﻿, rplp0	K.C(+329.23)FIVGADNVGSK.Q	Y	39.19	1537.81	12	1.3	513.612	3	30.82	1170000	1	17213
Q6P5K3|Q6P5K3_DANRE	60S acidic ribosomal protein P0	ZDB-GENE-000629-1﻿, rplp0	R.AGAIAPC(+329.23)EVTVPAQNTGLGPEK.T	Y	32.5	2451.3	22	2.1	818.109	3	39.94	13200000	1	22782
Q6P603|Q6P603_DANRE	Annexin	ZDB-GENE-030131-4282, anxa2a	R.ALLSLC(+329.23)NGDD	N	45.97	1348.69	10	1.7	675.351	2	40.03	4280000	1	22842
Q6P603|Q6P603_DANRE	Annexin	ZDB-GENE-030131-4282, anxa2a	R.C(+329.23)EVDLKK.I	N	24.74	1162.66	7	1.5	388.561	3	9.97	201000	1	4468
Q6P6F0|Q6P6F0_DANRE	40S ribosomal protein S17	ZDB-GENE-040426-1852﻿, rps17	R.VC(+329.23)EEIAIIPSK.P	Y	40.11	1529.87	11	1.7	510.964	3	37.03	685000	1	21002
Q6PBA6|Q6PBA6_DANRE	Plasminogen	ZDB-GENE-030131-1411﻿, plg	R.NPDSDVNGPWC(+329.23)YTTDPSK.K	Y	17.6	2324.06	18	2.2	775.695	3	38.16	542000	1	21694
Q6PBZ1|Q6PBZ1_DANRE	60S ribosomal protein L7a	ZDB-GENE-031001-9﻿, rpl7a	K.TC(+329.23)TSIAFTQTNPEDK.A	Y	55.54	1983.98	15	1.4	662.334	3	28.33	3590000	1	15698
Q6PC65|Q6PC65_DANRE	Peptidyl-prolyl cis-trans isomerase	ZDB-GENE-030131-8556﻿, ppiaa	K.IIIADC(+329.23)GQL	N	47.19	1273.73	9	1.5	637.872	2	41.26	10300000	1	23592
Q6PC65|Q6PC65_DANRE	Peptidyl-prolyl cis-trans isomerase	ZDB-GENE-030131-8556﻿, ppiaa	K.IIIADC(+329.23)GQ.L	N	32.94	1160.64	8	1.7	581.33	2	25.81	940000	1	14157
Q6PC65|Q6PC65_DANRE	Peptidyl-prolyl cis-trans isomerase	ZDB-GENE-030131-8556﻿, ppiaa	R.QLC(+329.23)TGQPGYGYK.G	N	17.95	1642.83	12	0.3	548.619	3	19.79	153000	1	10486
Q6PC80|Q6PC80_DANRE	40S ribosomal protein S5	ZDB-GENE-020419-12﻿, rps5	K.AQC(+329.23)PIVER.V	Y	39.8	1243.69	8	0.8	415.571	3	13.24	4550000	1	6477
Q6PGX4|Q6PGX4_DANRE	Heat shock cognate 70	ZDB-GENE-040426-1221﻿, hsc70	K.VC(+329.23)NPIITK.L	Y	28.21	1215.72	8	0.6	406.248	3	18.97	526000	1	9984
Q6PGX7|Q6PGX7_DANRE	Zinc finger protein 9	ZDB-GENE-030131-5045﻿, cnbpa	R.DC(+329.23)SIEASA	Y	28.61	1123.54	8	1.2	562.777	2	17.44	2280000	1	9049
Q6TEQ5|Q6TEQ5_DANRE	Heat shock protein 8	ZDB-GENE-990415-92﻿, hspa8	K.VC(+329.23)NPIITK.L	Y	28.21	1215.72	8	0.6	406.248	3	18.97	526000	1	9984
Q6TLG8|Q6TLG8_DANRE	DNA-(apurinic or apyrimidinic site) lyase	ZDB-GENE-030131-8494﻿, rps3	K.GC(+329.23)EVVVSGK.L	Y	31.31	1205.66	9	0.7	402.896	3	12.02	86300	1	5731
Q6TNR5|Q6TNR5_DANRE	Peptidyl-prolyl cis-trans isomerase	ZDB-GENE-030131-8556﻿, ppiaa	K.IIIADC(+329.23)GQL	N	47.19	1273.73	9	1.5	637.872	2	41.26	10300000	1	23592
Q6TNR5|Q6TNR5_DANRE	Peptidyl-prolyl cis-trans isomerase	ZDB-GENE-030131-8556﻿, ppiaa	K.IIIADC(+329.23)GQ.L	N	32.94	1160.64	8	1.7	581.33	2	25.81	940000	1	14157
Q6TNR5|Q6TNR5_DANRE	Peptidyl-prolyl cis-trans isomerase	ZDB-GENE-030131-8556﻿, ppiaa	R.QLC(+329.23)TGQPGYGYK.G	N	17.95	1642.83	12	0.3	548.619	3	19.79	153000	1	10486
Q6U1J5|Q6U1J5_DANRE	Collagen, type I, alpha 1a	ZDB-GENE-030131-9102﻿, col1a1a	R.TGGSC(+329.23)TLDGQVYNDR.D	Y	22.27	1913.91	15	4.6	638.98	3	22.27	53800	1	11997
Q6U1J5|Q6U1J5_DANRE	Collagen, type I, alpha 1a	ZDB-GENE-030131-9102﻿, col1a1a	K.SGEYWIDPDQGC(+329.23)NQDAIK.V	Y	19.82	2367.1	18	1.9	790.042	3	42.36	1340000	1	24266
Q75U66|Q75U66_DANRE	Periostin, osteoblast specific factor	ZDB-GENE-030131-9120﻿, postnb	K.QGPNMC(+329.23)ALQQVVGTK.K	Y	18.39	1902	15	1.5	635.009	3	41.26	587000	1	23593
Q75U66|Q75U66_DANRE	Periostin, osteoblast specific factor	ZDB-GENE-030131-9120﻿, postnb	R.GC(+329.23)PAVAPIDNVFGTLGLVK.A	Y	16.22	2199.23	19	3.1	734.086	3	70.05	79200	1	41203
Q7T3C1|Q7T3C1_DANRE	Tcea1 protein	ZDB-GENE-030131-8049﻿, tcea1	K.C(+329.23)TYTQVQTR.S	Y	43.97	1427.74	9	1.3	476.921	3	12.23	337000	1	5857
Q7T3F0|Q7T3F0_DANRE	Tropomyosin 4	ZDB-GENE-040426-2185﻿, tpm4a	K.IQC(+329.23)LQQQADDAEDR.A	Y	47.96	1960.95	14	1.7	654.658	3	19.72	505000	1	10441
Q7T3F0|Q7T3F0_DANRE	Tropomyosin 4	ZDB-GENE-040426-2185﻿, tpm4a	R.AEVAEC(+329.23)K.A	Y	26.24	1077.57	7	1.8	539.793	2	6.32	38600	1	2232
Q7T3G2|Q7T3G2_DANRE	Tyrosine 3-monooxygenase/tryptophan 5-monooxygenase activation protein, eta polypeptide	ZDB-GENE-040426-2191﻿, ywhah	K.NC(+329.23)DETQVESK.V	Y	33.23	1480.7	10	0.9	494.575	3	7.37	43500	1	2867
Q7ZUG1|Q7ZUG1_DANRE	60S ribosomal protein L12	ZDB-GENE-030131-5297﻿, rpl12	R.C(+329.23)TGGEVGATSSLAPK.I	Y	38.44	1705.89	15	1.3	569.637	3	19.56	513000	1	10344
Q7ZUG1|Q7ZUG1_DANRE	60S ribosomal protein L12	ZDB-GENE-030131-5297﻿, rpl12	K.EILGTAQSVGC(+329.23)TIDGR.L	Y	35.89	1948.03	16	2.8	650.351	3	39.31	1620000	1	22401
Q7ZUG1|Q7ZUG1_DANRE	60S ribosomal protein L12	ZDB-GENE-030131-5297﻿, rpl12	R.LPHDVIDDINSGAVEC(+329.23)PTE	Y	32.06	2352.15	19	1.4	785.057	3	47.1	891000	1	27171
Q7ZUG3|Q7ZUG3_DANRE	60S acidic ribosomal protein P0	ZDB-GENE-000629-1﻿, rplp0	K.C(+329.23)FIVGADNVGSK.Q	Y	39.19	1537.81	12	1.3	513.612	3	30.82	1170000	1	17213
Q7ZUG3|Q7ZUG3_DANRE	60S acidic ribosomal protein P0	ZDB-GENE-000629-1﻿, rplp0	R.AGAIAPC(+329.23)EVTVPAQNTGLGPEK.T	Y	32.5	2451.3	22	2.1	818.109	3	39.94	13200000	1	22782
Q7ZUH6|Q7ZUH6_DANRE	Zgc:56530	ZDB-GENE-040426-1065﻿, cst14a.2	M.PLVC(+329.23)GGTSEAK.D	Y	27.9	1389.75	11	1.2	464.257	3	12.16	210000	1	5818
Q7ZUJ9|Q7ZUJ9_DANRE	Heterogeneous nuclear ribonucleoprotein A/B	ZDB-GENE-030131-185﻿, hnrnpaba	K.FGEVTDC(+329.23)TIK.M	Y	28.23	1440.75	10	1.5	481.257	3	25.81	3530000	1	14158
Q7ZUJ9|Q7ZUJ9_DANRE	Heterogeneous nuclear ribonucleoprotein A/B	ZDB-GENE-030131-185﻿, hnrnpaba	K.EGLC(+329.23)EIK.I	Y	16.79	1119.62	7	1.3	560.816	2	16.95	394000	1	8749
Q7ZV45|Q7ZV45_DANRE	Phosphate carrier protein, mitochondrial	ZDB-GENE-040426-1916﻿, slc25a3b	A.AVADSGDSC(+329.23)AFGSGK.Y	Y	26.69	1699.8	15	1.6	567.609	3	16.85	8190000	1	8690
Q7ZV45|Q7ZV45_DANRE	Phosphate carrier protein, mitochondrial	ZDB-GENE-040426-1916﻿, slc25a3b	V.ADSGDSC(+329.23)AFGSGK.Y	Y	21.18	1529.7	13	0.9	765.857	2	16.85	392000	1	8691
Q7ZVJ1|Q7ZVJ1_DANRE	Heat shock protein 8	ZDB-GENE-990415-92﻿, hspa8	K.VC(+329.23)NPIITK.L	Y	28.21	1215.72	8	0.6	406.248	3	18.97	526000	1	9984
Q7ZW06|Q7ZW06_DANRE	Coronin-1C-A	ZDB-GENE-030114-6﻿, coro1ca	K.NDQC(+329.23)YDDIR.V	Y	38.89	1469.68	9	1	490.9	3	17.19	587000	1	8894
Q7ZW09|Q7ZW09_DANRE	Heterogeneous nuclear ribonucleoprotein L	ZDB-GENE-040426-710﻿, hnrnpl	K.LC(+329.23)FSTAQHAN	Y	30.83	1419.71	10	0.8	474.245	3	19.39	594000	1	10236
Q7ZWJ9|Q7ZWJ9_DANRE	Peptidyl-prolyl cis-trans isomerase	ZDB-GENE-030131-8556﻿, ppiaa	K.IIIADC(+329.23)GQL	N	47.19	1273.73	9	1.5	637.872	2	41.26	10300000	1	23592
Q7ZWJ9|Q7ZWJ9_DANRE	Peptidyl-prolyl cis-trans isomerase	ZDB-GENE-030131-8556﻿, ppiaa	K.IIIADC(+329.23)GQ.L	N	32.94	1160.64	8	1.7	581.33	2	25.81	940000	1	14157
Q7ZWJ9|Q7ZWJ9_DANRE	Peptidyl-prolyl cis-trans isomerase	ZDB-GENE-030131-8556﻿, ppiaa	R.QLC(+329.23)TGQPGYGYK.G	N	17.95	1642.83	12	0.3	548.619	3	19.79	153000	1	10486
Q803B0|Q803B0_DANRE	60 kDa chaperonin	ZDB-GENE-021206-1﻿, hspd1	R.AAVEEGIVPGGGC(+329.23)ALLR.C	Y	21.04	1940.07	17	1.6	647.699	3	45.82	432000	1	26382
Q803Q7|Q803Q7_DANRE	Fructose-bisphosphate aldolase	ZDB-GENE-030131-8369﻿, aldoaa	R.C(+329.23)QYVTEK.V	Y	24.42	1198.62	7	1.1	400.548	3	9.76	77700	1	4335
Q803Q7|Q803Q7_DANRE	Fructose-bisphosphate aldolase	ZDB-GENE-030131-8369﻿, aldoaa	K.AC(+329.23)QEEFIK.R	Y	22.96	1295.67	8	0.7	432.899	3	18.84	147000	1	9905
Q804G9|Q804G9_DANRE	Annexin	ZDB-GENE-030131-4282, anxa2a	R.ALLSLC(+329.23)NGDD	N	45.97	1348.69	10	1.7	675.351	2	40.03	4280000	1	22842
Q804G9|Q804G9_DANRE	Annexin	ZDB-GENE-030131-4282, anxa2a	R.C(+329.23)EVDLKK.I	N	24.74	1162.66	7	1.5	388.561	3	9.97	201000	1	4468
Q8JH72|Q8JH72_DANRE	Fructose-bisphosphate aldolase	ZDB-GENE-030131-8369﻿, aldoaa	R.C(+329.23)QYVTEK.V	Y	24.42	1198.62	7	1.1	400.548	3	9.76	77700	1	4335
Q8JH72|Q8JH72_DANRE	Fructose-bisphosphate aldolase	ZDB-GENE-030131-8369﻿, aldoaa	K.AC(+329.23)QEEFIK.R	Y	22.96	1295.67	8	0.7	432.899	3	18.84	147000	1	9905
Q8JHH3|Q8JHH3_DANRE	40S ribosomal protein S5	ZDB-GENE-020419-12﻿, rps5	K.AQC(+329.23)PIVER.V	Y	39.8	1243.69	8	0.8	415.571	3	13.24	4550000	1	6477
Q90XD7|Q90XD7_DANRE	Nuclear lamin A	ZDB-GENE-020424-3﻿, lmna	R.NSSC(+329.23)VSASSGVSSASR.S	Y	52.15	1813.88	16	2.4	605.635	3	11.54	19100000	1	5434
Q90XD7|Q90XD7_DANRE	Nuclear lamin A	ZDB-GENE-020424-3﻿, lmna	N.SSC(+329.23)VSASSGVSSASR.S	Y	46.73	1699.84	15	1.4	567.62	3	11.21	308000	1	5233
Q9DGQ5|Q9DGQ5_DANRE	Actin-depolymerizing factor	ZDB-GENE-030131-2005﻿, scinla	R.AVEVEPC(+329.23)ASK.L	Y	34.7	1360.72	10	0.8	454.582	3	13.39	1450000	1	6567
Q9PVF7|Q9PVF7_DANRE	Junction plakoglobin	ZDB-GENE-991207-22﻿, jupa	R.NLALC(+329.23)PANQAPLR.D	Y	43.22	1708.96	13	1.2	570.662	3	33.96	2350000	1	19126
Q9PVF7|Q9PVF7_DANRE	Junction plakoglobin	ZDB-GENE-991207-22﻿, jupa	K.QDVIEPAVC(+329.23)ALR.H	Y	21.4	1641.91	12	1.1	548.31	3	40.44	2390000	1	23094
Q9W6T5|Q9W6T5_DANRE	Lamin B2	ZDB-GENE-990630-13﻿, lmnb2	R.EC(+329.23)MQQQLNEYQELLDVK.L	Y	15.54	2439.2	17	1.9	814.075	3	58.18	47100	1	34036
R4GE14|R4GE14_DANRE	Si:ch211-207i1.2	ZDB-GENE-041014-149﻿, si:ch211-207i1.2	R.EQQIC(+329.23)VQAR.V	Y	17.97	1402.76	9	0	468.592	3	14.22	37600	1	7078
X1WF98|X1WF98_DANRE	Collagen, type XII, alpha 1a	ZDB-GENE-090728-1﻿, col12a1a	K.LNIDC(+329.23)QEVAEK.Q	Y	44.02	1589.83	11	1.4	530.951	3	24.18	3270000	1	13161
X1WF98|X1WF98_DANRE	Collagen, type XII, alpha 1a	ZDB-GENE-090728-1﻿, col12a1a	K.TTLSDAASENLPYTPSDAQC(+329.23)K.T	Y	28.91	2540.23	21	1.5	847.751	3	39.77	3690000	1	22680

## Sheet: 5 day post-injury
Protein Accession	Gene full name	Source and gene name	Peptide	Unique	-10lgP	Mass	Length	ppm	m/z	z	RT	Area	Fraction	Scan
A0A096X788|A0A096X788_DANRE	Septin	ZDB-GENE-040426-1008﻿, sept7a	K.ADTLTPEEC(+329.23)QQFK.K	N	15.35	1837.91	13	0.8	613.644	3	24.95	433000	1	13694
A0A0B4J1A7|A0A0B4J1A7_DANRE	secreted immunoglobulin domain 4 precursor	ZDB-GENE-050726-3﻿, sid4	R.LGETVSFQC(+329.23)R.V	Y	19.4	1467.77	10	1	490.265	3	26.5	1090000	1	14651
A0A0B4J1A7|A0A0B4J1A7_DANRE	Sid4	ZDB-GENE-050726-3﻿, sid4	R.C(+329.23)IATNAQGK.S	Y	28.68	1233.67	9	1.1	412.231	3	7.18	12900	1	2671
A0A0B4J1A7|A0A0B4J1A7_DANRE	Sid4	ZDB-GENE-050726-3﻿, sid4	R.VGGAC(+329.23)MSTGAESTK.D	Y	21.99	1626.79	14	1.4	543.272	3	11.26	116000	1	5177
A0A0B5JF91|A0A0B5JF91_DANRE	Mesencephalic astrocyte-derived neurotrophic factor	ZDB-GENE-060929-640﻿, manf	K.ILEEWGESC(+329.23)K.G	Y	20.68	1521.77	10	1.7	508.265	3	29.24	1410000	1	16349
A0A0B5JFG6|A0A0B5JFG6_DANRE	Hapln1	ZDB-GENE-050302-175﻿, hapln1a	R.C(+329.23)DAGWLADGSVR.Y	N	43.38	1577.78	12	1.3	526.935	3	32.61	1770000	1	18424
A0A0B5JFG6|A0A0B5JFG6_DANRE	Hyaluronan proteoglycan link protein 1	ZDB-GENE-050302-175﻿, hapln1a	K.NC(+329.23)SPTEAAVR.F	Y	31.87	1375.71	10	0.9	459.577	3	10.68	131000	1	4815
A0A0G2L974|A0A0G2L974_DANRE	Filamin B	ZDB-GENE-041026-1﻿, flnb	K.AEISC(+329.23)VDNK.D	Y	20.85	1306.68	9	1.3	436.566	3	11.45	83700	1	5290
A0A0G2L974|A0A0G2L974_DANRE	Filamin B	ZDB-GENE-041026-1﻿, flnb	R.GDQVYSC(+329.23)SYTPTAAIK.H	Y	22.98	2032.01	16	3.2	678.347	3	31.5	274000	1	17735
A0JMI5|A0JMI5_DANRE	Actin-depolymerizing factor	ZDB-GENE-030131-9653﻿, gsna	R.VYVC(+329.23)DEGVER.E	Y	43.08	1496.75	10	0.7	499.924	3	18.33	675000	1	9553
A0JMJ1|A0JMJ1_DANRE	Actin-depolymerizing factor	ZDB-GENE-030131-2005﻿, scinla	R.AVEVEPC(+329.23)ASK.L	Y	31.52	1360.72	10	1.3	454.582	3	13.29	1110000	1	6425
A0JMK0|A0JMK0_DANRE	Periostin, osteoblast specific factor	ZDB-GENE-030131-9120﻿, postnb	K.QGPNMC(+329.23)ALQQVVGTK.K	N	23.61	1902	15	0.5	635.008	3	39.19	1310000	1	22432
A0JMK0|A0JMK0_DANRE	Periostin, osteoblast specific factor	ZDB-GENE-030131-9120﻿, postnb	R.GC(+329.23)PAVAPIDNVFGTLGLVK.A	N	25.74	2199.23	19	1.9	734.085	3	69.43	84700	1	40890
A0JMK0|A0JMK0_DANRE	Periostin, osteoblast specific factor	ZDB-GENE-030131-9120﻿, postnb	R.NWYQGAIC(+329.23)GK.K	N	26.32	1467.75	10	1.2	490.258	3	30.32	3180000	1	17009
A0JMQ3|A0JMQ3_DANRE	Lysine-specific histone demethylase	ZDB-GENE-030131-7828﻿, kdm1a	K.C(+329.23)PLYEANGQAGER.C	Y	44.78	1735.85	13	2.2	579.626	3	16.99	298000	1	8717
A1A5X7|A1A5X7_DANRE	TAF15 RNA polymerase II, TATA box-binding protein (TBP)-associated factor	ZDB-GENE-061215-102﻿, taf15	N.SSC(+329.23)GNMNFAR.R	Y	21.05	1414.66	10	1.1	472.563	3	16.55	478000	1	8441
A1A5X7|A1A5X7_DANRE	TAF15 RNA polymerase II, TATA box-binding protein (TBP)-associated factor	ZDB-GENE-061215-102﻿, taf15	R.C(+329.23)GTPKPEGDSFGGGGGGSDR.G	Y	28.85	2166	20	0.8	542.507	4	13.45	1340000	1	6524
A2BDW2|A2BDW2_DANRE	Tenascin C	ZDB-GENE-980526-104﻿, tnc	A.GFAGEDC(+329.23)SIK.T	N	16.51	1354.68	10	1.1	452.566	3	18.58	1090000	1	9709
A2BDW2|A2BDW2_DANRE	Tenascin C	ZDB-GENE-980526-104﻿, tnc	R.PFSTYDNDNDIAVTNC(+329.23)ALSYK.G	N	17.65	2679.27	21	0.8	894.098	3	46.93	725000	1	27111
A2BHI1|A2BHI1_DANRE	Rac family small GTPase 2	ZDB-GENE-040625-27﻿, rac2	K.YLEC(+329.23)SALTQR.G	Y	37.73	1511.8	10	0.7	504.94	3	23.67	597000	1	12896
A2CEW3|A2CEW3_DANRE	Fibronectin	ZDB-GENE-030131-6545﻿, fn1b	K.GEWTC(+329.23)KPVAER.C	N	16.21	1603.83	11	2.3	401.967	4	15.17	79700	1	7593
A2CEW3|A2CEW3_DANRE	Fibronectin	ZDB-GENE-030131-6545﻿, fn1b	K.ISC(+329.23)TIANR.C	N	35.37	1205.68	8	0.4	402.899	3	12.55	510000	1	5970
A2CEW3|A2CEW3_DANRE	Fibronectin	ZDB-GENE-030131-6545﻿, fn1b	K.WC(+329.23)GTTADYDR.E	Y	37.99	1515.7	10	1	506.24	3	18.28	4860000	1	9520
A2VCZ6|A2VCZ6_DANRE	Phosvitin	ZDB-GENE-001201-3﻿, vtg4	K.FSWGAEC(+329.23)K.Q	N	18.79	1255.62	8	1.1	419.548	3	25.67	423000	1	14141
A2VCZ6|A2VCZ6_DANRE	Phosvitin	ZDB-GENE-001201-3﻿, vtg4	K.TQNIYELQEAGAQGVC(+329.23)R.T	N	21.93	2208.12	17	0.9	737.047	3	35.94	839000	1	20455
A3KPK6|A3KPK6_DANRE	Novel protein containing trypsin domains	ZDB-GENE-050208-379﻿, si:dkey-21e2.13	K.ADTAC(+329.23)SVAGWGR.L	Y	23.37	1521.76	12	1.1	508.26	3	24.56	453000	1	13448
A4IG98|A4IG98_DANRE	Macrophage-capping protein	ZDB-GENE-030131-9653﻿, gsna	R.VYVC(+329.23)DEGVER.E	Y	43.08	1496.75	10	0.7	499.924	3	18.33	675000	1	9553
A4IGC2|A4IGC2_DANRE	Actin-depolymerizing factor	ZDB-GENE-030131-8567﻿, gsnb	K.LFVC(+329.23)EEGSENDK.I	Y	22.86	1697.81	12	0.9	566.946	3	21.17	268000	1	11340
A4JYL6|A4JYL6_DANRE	Sid4	ZDB-GENE-050726-3﻿, sid4	R.C(+329.23)IATNAQGK.S	Y	28.68	1233.67	9	1.1	412.231	3	7.18	12900	1	2671
A4JYL6|A4JYL6_DANRE	Sid4	ZDB-GENE-050726-3﻿, sid4	R.LGETVSFQC(+329.23)R.V	Y	19.4	1467.77	10	1	490.265	3	26.5	1090000	1	14651
A4JYL6|A4JYL6_DANRE	Sid4	ZDB-GENE-050726-3﻿, sid4	R.VGGAC(+329.23)MSTGAESTK.D	Y	21.99	1626.79	14	1.4	543.272	3	11.26	116000	1	5177
A5PKS6|A5PKS6_DANRE	Hapln1	ZDB-GENE-050302-175﻿, hapln1a	R.C(+329.23)DAGWLADGSVR.Y	N	43.38	1577.78	12	1.3	526.935	3	32.61	1770000	1	18424
A5PKS6|A5PKS6_DANRE	Hyaluronan proteoglycan link protein 1	ZDB-GENE-050302-175﻿, hapln1a	K.NC(+329.23)SPTEAAVR.F	Y	31.87	1375.71	10	0.9	459.577	3	10.68	131000	1	4815
A5PMI3|A5PMI3_DANRE	NOL1/NOP2/Sun domain family member 2	ZDB-GENE-030131-4017﻿, nsun2	R.LAQEGVYTLC(+329.23)PY.I	Y	16.03	1684.87	12	-0.1	843.442	2	46.54	45600	1	26876
A5PMZ3|A5PMZ3_DANRE	Actin-depolymerizing factor	ZDB-GENE-040426-2068﻿, scinlb	R.C(+329.23)GLAITTIK.Q	Y	22.82	1247.75	9	1.1	416.924	3	29.94	169000	1	16781
A5WV02|A5WV02_DANRE	Plectin a	ZDB-GENE-030131-8984﻿, pleca	K.GDEC(+329.23)ALVNNSQPYK.W	Y	33.04	1865.91	14	1.2	622.98	3	22.81	1510000	1	12359
A5WV02|A5WV02_DANRE	Plectin a	ZDB-GENE-030131-8984﻿, pleca	K.YLTC(+329.23)PK.T	N	15.18	1052.59	6	1.3	527.303	2	11.7	136000	1	5444
A5WV02|A5WV02_DANRE	Plectin a	ZDB-GENE-030131-8984﻿, pleca	R.C(+329.23)DNFTTSWR.D	N	49.26	1457.69	9	1.4	486.905	3	28.94	1050000	1	16167
A5WWI5|A5WWI5_DANRE	Alpha-2-HS-glycoprotein 2	ZDB-GENE-030131-1133﻿, ahsg2	K.TPILVDPIALSC(+329.23)PGK.K	Y	33.22	1852.07	15	1.6	618.365	3	53.23	720000	1	30935
A5WWI5|A5WWI5_DANRE	Alpha-2-HS-glycoprotein 2	ZDB-GENE-030131-1133﻿, ahsg2	R.STAVEADC(+329.23)DFAVTK.G	Y	54.95	1784.88	14	1.2	595.969	3	27.66	1830000	1	15375
A7E2H3|A7E2H3_DANRE	Alpha-2-HS-glycoprotein 2	ZDB-GENE-030131-1133﻿, ahsg2	K.TPILVDPIALSC(+329.23)PGK.K	Y	33.22	1852.07	15	1.6	618.365	3	53.23	720000	1	30935
A7E2H3|A7E2H3_DANRE	Si:ch73-252g14.4 protein	ZDB-GENE-030131-1133﻿, ahsg2	R.STAVEADC(+329.23)DFAVTK.G	Y	54.95	1784.88	14	1.2	595.969	3	27.66	1830000	1	15375
A7E2L4|A7E2L4_DANRE	Guanine nucleotide binding protein (G protein), beta polypeptide 2-like 1	ZDB-GENE-990415-89﻿, rack1	K.VWNLANC(+329.23)K.L	Y	19.18	1275.7	8	0.9	426.24	3	26.05	4840000	1	14376
A7E2L4|A7E2L4_DANRE	Guanine nucleotide binding protein (G protein), beta polypeptide 2-like 1	ZDB-GENE-990415-89﻿, rack1	V.WNLANC(+329.23)K.L	Y	15.94	1176.63	7	1.3	589.322	2	26.15	264000	1	14436
A7MBR5|A7MBR5_DANRE	Nop58 protein	ZDB-GENE-040426-2140﻿, nop58	K.IITDNLAYC(+329.23)K.T	Y	17.9	1481.81	10	0.4	494.945	3	29.39	346000	1	16442
A7MCE3|A7MCE3_DANRE	Serpin peptidase inhibitor, clade B (Ovalbumin), member 1, like 4	ZDB-GENE-030131-7169﻿, serpinb1l4	K.C(+329.23)PAQPVPGQK.A	Y	33.53	1352.74	10	0.6	451.922	3	9.7	1070000	1	4218
A7MCJ5|A7MCJ5_DANRE	Thy1 protein	ZDB-GENE-030131-8561﻿, thy1	K.DQNLQMSC(+329.23)TFTPAPDTK.L	Y	49.6	2225.07	17	0.9	742.697	3	35.31	3610000	1	20074
A7MCJ5|A7MCJ5_DANRE	Thy1 protein	ZDB-GENE-030131-8561﻿, thy1	R.ITSC(+329.23)LTK.D	Y	15.8	1093.64	7	1.2	547.826	2	12.19	118000	1	5747
A7YYE3|A7YYE3_DANRE	40S ribosomal protein S6	ZDB-GENE-040801-8﻿, rps6	K.LNISFPATGC(+329.23)QK.L	Y	20.41	1606.87	12	1.4	536.631	3	37.69	1540000	1	21516
A8BBA0|A8BBA0_DANRE	Lumican	ZDB-GENE-040625-24﻿, lum	K.FELTNIC(+329.23)R.F	Y	24.31	1323.72	8	0.9	442.247	3	34.56	4330000	1	19614
A8BBH3|A8BBH3_DANRE	Leucine rich repeat containing 17	ZDB-GENE-030131-9774﻿, lrrc17	K.TYNAEC(+329.23)PK.D	Y	19.8	1253.63	8	1	418.884	3	8.79	141000	1	3653
A8E526|A8E526_DANRE	60S ribosomal protein L14	ZDB-GENE-030131-2085﻿, rpl14	K.C(+329.23)LQLTDYVIK.V	Y	24.78	1523.86	10	0.8	508.961	3	45.47	327000	1	26227
A8E526|A8E526_DANRE	60S ribosomal protein L14	ZDB-GENE-030131-2085﻿, rpl14	R.ALVDGPC(+329.23)TGVK.R	Y	38.15	1387.77	11	0.9	463.598	3	20.52	6590000	1	10931
A8KC22|A8KC22_DANRE	Heterogeneous nuclear ribonucleoprotein L	ZDB-GENE-040426-2707﻿, hnrnpl2	K.LC(+329.23)FSTAQHAN	N	25.53	1419.71	10	0.8	474.245	3	18.53	1470000	1	9675
A8WG05|A8WG05_DANRE	Bactin1	ZDB-GENE-000329-1﻿, actb1	I.AALVVDNGSGMC(+329.23)K.A	Y	22.93	1592.82	13	1.7	797.42	2	61.54	84400	1	36042
A8WG05|A8WG05_DANRE	Bactin2	ZDB-GENE-000329-3, actb2	K.C(+329.23)DVDIR.K	Y	20.54	1048.55	6	1.4	525.285	2	13.57	707000	1	6597
A8WG05|A8WG05_DANRE	Bactin2 protein	ZDB-GENE-000329-3﻿, actb2	R.C(+329.23)PEALFQPSFLG.M	Y	16.19	1636.85	12	1.1	819.432	2	61.13	60300	1	35788
A8WG53|A8WG53_DANRE	Serine and arginine-rich-splicing factor 9	ZDB-GENE-040426-2397﻿, srsf9	R.EAGDVC(+329.23)FADVQR.D	Y	31.11	1637.8	12	0.8	546.942	3	27.73	158000	1	15414
A8WG75|A8WG75_DANRE	Pdia5 protein	ZDB-GENE-030521-5﻿, pdia5	K.GQGTIAWVNC(+329.23)GDSEGR.K	Y	24.99	1977.95	16	1.2	660.326	3	31.2	822000	1	17553
A8WG75|A8WG75_DANRE	Pdia5 protein	ZDB-GENE-030521-5﻿, pdia5	K.IAYAAVDC(+329.23)TK.G	Y	22.31	1382.74	10	1.4	461.922	3	19.42	618000	1	10239
A8WG82|A8WG82_DANRE	Ighm protein	ZDB-GENE-030925-46﻿, ighm	K.C(+329.23)IAENTGK.T	Y	18.44	1163.62	8	1.2	388.88	3	6.97	15800	1	2555
A8WG82|A8WG82_DANRE	Ighm protein	ZDB-GENE-030925-46﻿, ighm	K.KPYTC(+329.23)EASNSVGAPK.T	Y	16.51	1879.97	15	1.5	627.664	3	11.88	196000	1	5558
A8WGJ1|A8WGJ1_DANRE	Phosvitin	ZDB-GENE-001201-6﻿, vtg7	K.C(+329.23)YSVEPVLR.C	N	45.54	1393.76	9	0.2	465.594	3	29.4	238000	1	16447
A8WGN0|A8WGN0_DANRE	Keratin 8	ZDB-GENE-030411-5﻿, krt8	R.TEC(+329.23)ENEFVLIK.K	Y	49.36	1652.86	11	1.2	551.963	3	38.76	5440000	1	22168
A9C3W5|A9C3W5_DANRE	40S ribosomal protein S11	ZDB-GENE-040426-2701﻿, rps11	K.C(+329.23)PFTGNVSIR.G	Y	48.96	1421.77	10	0.9	474.929	3	28.4	6830000	1	15830
A9JRA5|A9JRA5_DANRE	Actin-depolymerizing factor	ZDB-GENE-030131-2005﻿, scinla	R.AVEVEPC(+329.23)ASK.L	Y	31.52	1360.72	10	1.3	454.582	3	13.29	1110000	1	6425
A9JT29|A9JT29_DANRE	RNA binding motif protein 4.1	ZDB-GENE-030131-3902﻿, rbm4.1	K.EC(+329.23)PLDQNGSYR.E	Y	45.92	1609.77	11	1.6	537.599	3	17.96	368000	1	9320
A9JT46|A9JT46_DANRE	Nop58 protein	ZDB-GENE-040426-2140﻿, nop58	K.IITDNLAYC(+329.23)K.T	Y	17.9	1481.81	10	0.4	494.945	3	29.39	346000	1	16442
A9JTF6|A9JTF6_DANRE	Zgc:175096	ZDB-GENE-030131-1738﻿, znf576.2	K.EC(+329.23)NETFR.S	Y	24.72	1226.59	7	1	409.872	3	10.48	214000	1	4699
B0R0D7|B0R0D7_DANRE	Coronin-1C-A	ZDB-GENE-030114-6﻿, coro1ca	K.NDQC(+329.23)YDDIR.V	Y	42.64	1469.68	9	0.7	490.9	3	16.84	877000	1	8624
B0R0D7|B0R0D7_DANRE	Coronin-1C-A	ZDB-GENE-030114-6﻿, coro1ca	R.VTWDSAFC(+329.23)AVNPK.F	Y	33.39	1765.9	13	0.8	589.642	3	45.49	277000	1	26237
B0R0J9|B0R0J9_DANRE	Sc:d0202	ZDB-GENE-080226-9﻿, sc:d0202	A.EC(+329.23)PLQINPPK.L	Y	30.3	1466.81	10	2.3	489.946	3	27.63	870000	1	15356
B0S5L3|B0S5L3_DANRE	Eukaryotic translation elongation factor 1 delta a (guanine nucleotide exchange protein)	ZDB-GENE-040426-2740﻿, eef1da	R.C(+329.23)FYEGANGIPQTSQSQNASK.S	Y	40.37	2458.18	20	0.9	820.4	3	28.61	2320000	1	15958
B0S5S6|B0S5S6_DANRE	Pdia5 protein	ZDB-GENE-030521-5﻿, pdia5	K.IAYAAVDC(+329.23)TK.G	Y	22.31	1382.74	10	1.4	461.922	3	19.42	618000	1	10239
B0S5S6|B0S5S6_DANRE	Protein disulfide isomerase family A, member 5	ZDB-GENE-030521-5﻿, pdia5	K.GQGTIAWVNC(+329.23)GDSEGR.K	Y	24.99	1977.95	16	1.2	660.326	3	31.2	822000	1	17553
B0S602|B0S602_DANRE	Fibronectin	ZDB-GENE-000426-1﻿, fn1a	K.GEWTC(+329.23)KPVAER.C	N	16.21	1603.83	11	2.3	401.967	4	15.17	79700	1	7593
B0S602|B0S602_DANRE	Fibronectin	ZDB-GENE-000426-1﻿, fn1a	K.ISC(+329.23)TIANR.C	N	35.37	1205.68	8	0.4	402.899	3	12.55	510000	1	5970
B0S602|B0S602_DANRE	Fibronectin	ZDB-GENE-000426-1﻿, fn1a	K.TFYSC(+329.23)TSEGR.N	Y	26.08	1478.7	10	1.6	493.909	3	16.26	249000	1	8263
B0S602|B0S602_DANRE	Fibronectin	ZDB-GENE-000426-1﻿, fn1a	R.NDGQLWC(+329.23)STSSDFEK.D	Y	21.68	2044.94	15	1	682.653	3	36.52	439000	1	20813
B0S754|B0S754_DANRE	Activating signal cointegrator 1 complex subunit 3	ZDB-GENE-081105-64﻿, snrnp200	R.C(+329.23)QLPDGSFR.K	Y	25.57	1350.69	9	0.3	451.238	3	24.12	224000	1	13175
B0S8G3|B0S8G3_DANRE	Collagen type XVIII alpha 1 chain a	ZDB-GENE-030516-3﻿, col18a1a	R.QTDNYC(+329.23)ETWR.A	Y	23.54	1643.76	10	0.9	548.927	3	21.55	436000	1	11577
B0S8G4|B0S8G4_DANRE	Collagen type XVIII alpha 1 chain a	ZDB-GENE-030516-3﻿, col18a1a	R.QTDNYC(+329.23)ETWR.A	Y	23.54	1643.76	10	0.9	548.927	3	21.55	436000	1	11577
B0S8G5|B0S8G5_DANRE	Col18a1 protein	ZDB-GENE-030516-3﻿, col18a1a	R.QTDNYC(+329.23)ETWR.A	Y	23.54	1643.76	10	0.9	548.927	3	21.55	436000	1	11577
B0UY57|B0UY57_DANRE	Replication timing regulatory factor 1	ZDB-GENE-030131-3406﻿, rif1	R.AC(+329.23)EEETPSPIPK.S	Y	27.56	1628.83	12	2.1	543.951	3	19.37	191000	1	10205
B1WB89|B1WB89_DANRE	Chihuahua	ZDB-GENE-030131-9102﻿, col1a1a	K.SGEYWIDPDQGC(+329.23)NQDAIK.V	Y	38.17	2367.1	18	1.1	790.042	3	41.28	4770000	1	23696
B2GNT1|B2GNT1_DANRE	40S ribosomal protein SA	ZDB-GENE-040426-811﻿, rpsa	R.AIVAIENPADVC(+329.23)VISSR.N	Y	30.63	2085.15	17	1.2	696.057	3	48.74	3250000	1	28203
B2GNT1|B2GNT1_DANRE	40S ribosomal protein SA	ZDB-GENE-040426-811﻿, rpsa	R.YVDIAIPC(+329.23)NNK.G	Y	33.43	1577.84	11	1.1	526.956	3	33.15	7080000	1	18749
B2GRH9|B2GRH9_DANRE	Superoxide dismutase [Cu-Zn]	ZDB-GENE-990415-258﻿, sod1	R.LAC(+329.23)GVIGITQ	Y	29.2	1302.75	10	1.1	652.385	2	37	2480000	1	21104
B2GS08|B2GS08_DANRE	Bactin1	ZDB-GENE-000329-1﻿, actb1	I.AALVVDNGSGMC(+329.23)K.A	Y	22.93	1592.82	13	1.7	797.42	2	61.54	84400	1	36042
B2GS08|B2GS08_DANRE	Bactin1	ZDB-GENE-000329-1﻿, actb1	K.C(+329.23)DVDIR.K	Y	20.54	1048.55	6	1.4	525.285	2	13.57	707000	1	6597
B2GS08|B2GS08_DANRE	Bactin1 protein	ZDB-GENE-000329-1﻿, actb1	R.C(+329.23)PEALFQPSFLG.M	Y	16.19	1636.85	12	1.1	819.432	2	61.13	60300	1	35788
B3DFN3|B3DFN3_DANRE	Lamin B2	ZDB-GENE-990630-13﻿, lmnb2	R.EC(+329.23)MQQQLNEYQELLDVK.L	Y	49.21	2439.2	17	-0.7	814.073	3	57.15	50000	1	33335
B3DFS9|B3DFS9_DANRE	Myosin, heavy chain 11a, smooth muscle	ZDB-GENE-050531-1﻿, myh11a	R.EDQSILC(+329.23)TGESGAGK.T	N	29.84	1822.89	15	1.9	608.639	3	22.15	5670000	1	11947
B3DH54|B3DH54_DANRE	Nucleolin	ZDB-GENE-030131-6986﻿, ncl	K.EALENC(+329.23)NNTDIEGR.S	Y	41.77	1905.91	14	1.5	636.31	3	18.24	707000	1	9499
B3DH54|B3DH54_DANRE	Nucleolin	ZDB-GENE-030131-6986﻿, ncl	K.GFGFVDFDNEQDC(+329.23)K.A	Y	24.92	1948.88	14	1	650.635	3	48.84	1190000	1	28265
B3DIH3|B3DIH3_DANRE	Hapln1	ZDB-GENE-050302-175﻿, hapln1a	R.C(+329.23)DAGWLADGSVR.Y	N	43.38	1577.78	12	1.3	526.935	3	32.61	1770000	1	18424
B3DIH3|B3DIH3_DANRE	Hyaluronan proteoglycan link protein 1	ZDB-GENE-050302-175﻿, hapln1a	K.NC(+329.23)SPTEAAVR.F	Y	31.87	1375.71	10	0.9	459.577	3	10.68	131000	1	4815
B3DJP3|B3DJP3_DANRE	Tenascin C	ZDB-GENE-980526-104﻿, tnc	A.GFAGEDC(+329.23)SIK.T	N	16.51	1354.68	10	1.1	452.566	3	18.58	1090000	1	9709
B3DJP3|B3DJP3_DANRE	Tenascin C	ZDB-GENE-980526-104﻿, tnc	R.PFSTYDNDNDIAVTNC(+329.23)ALSYK.G	N	17.65	2679.27	21	0.8	894.098	3	46.93	725000	1	27111
B3DK43|B3DK43_DANRE	Clathrin heavy chain	ZDB-GENE-030131-2299﻿, cltca	R.C(+329.23)NEPAVWSQLAK.A	Y	25.35	1673.88	12	1.6	558.967	3	37.79	335000	1	21580
B3DK43|B3DK43_DANRE	Clathrin heavy chain	ZDB-GENE-030131-2299﻿, cltca	R.ESNC(+329.23)YNPER.V	Y	21.58	1439.67	9	1.1	480.897	3	10.25	97000	1	4556
B3DKC5|B3DKC5_DANRE	Lamin A	ZDB-GENE-020424-3﻿, lmna	N.SSC(+329.23)VSASSGVSSASR.S	Y	19.88	1699.84	15	1.4	567.62	3	11	126000	1	5013
B3DKC5|B3DKC5_DANRE	Lamin A	ZDB-GENE-020424-3﻿, lmna	R.TVLC(+329.23)GSC(+329.23)GQPSDR.N	Y	28.69	1980.03	13	0.7	496.015	4	14.75	4530000	1	7328
B3DKC5|B3DKC5_DANRE	Nuclear lamin A	ZDB-GENE-020424-3﻿, lmna	R.NSSC(+329.23)VSASSGVSSASR.S	Y	43.71	1813.88	16	1.5	605.635	3	11.42	7680000	1	5275
B4F6Q5|B4F6Q5_DANRE	POF1B actin-binding protein	ZDB-GENE-030131-4287﻿, pof1b	K.LAGQC(+329.23)SSSTIQIK.T	Y	36.65	1663.91	13	1.3	555.646	3	20.49	1740000	1	10907
B6CS38|B6CS38_DANRE	Fibrillin 2	ZDB-GENE-090112-3﻿, fbn2b	K.GTC(+329.23)WLNIQDGR.C	Y	35.52	1590.81	11	1.1	531.279	3	37.64	245000	1	21490
B6CS38|B6CS38_DANRE	Fibrillin 2	ZDB-GENE-090112-3﻿, fbn2b	K.LDSTNTVC(+329.23)VDSMK.G	Y	25.81	1740.86	13	1	581.294	3	24.41	367000	1	13357
B6CS38|B6CS38_DANRE	Fibrillin 2	ZDB-GENE-090112-3﻿, fbn2b	R.C(+329.23)ASELSGQYTK.M	Y	37.45	1514.76	11	2.1	505.928	3	14.57	193000	1	7216
B6CS38|B6CS38_DANRE	Fibrillin 2	ZDB-GENE-090112-3﻿, fbn2b	R.C(+329.23)VNTEGSFR.C	Y	17.12	1340.67	9	-2.5	671.341	2	12.24	10400	1	5780
B6CS38|B6CS38_DANRE	Fibrillin 2	ZDB-GENE-090112-3﻿, fbn2b	R.NANC(+329.23)INIPGSYR.C	Y	30.1	1649.85	12	0.2	550.958	3	29.55	496000	1	16544
B8A565|B8A565_DANRE	Complement component C9	ZDB-GENE-050522-442﻿, c9	K.SSQWQC(+329.23)TFTR.M	Y	29.88	1571.77	10	1	524.932	3	27.33	862000	1	15165
B8A565|B8A565_DANRE	Complement component C9	ZDB-GENE-050522-442﻿, c9	R.ALDEYVAEYSVC(+329.23)K.C	Y	46.4	1817.91	13	0.7	606.977	3	42.16	1110000	1	24224
B8A5L6|B8A5L6_DANRE	Fibrinopeptide A	ZDB-GENE-031010-21﻿, fga	K.GSC(+329.23)ASYSEFSVDR.E	Y	23.61	1735.8	13	1.1	579.609	3	27.66	1110000	1	15370
B8JIS5|B8JIS5_DANRE	Glutathione transferase	ZDB-GENE-050309-24﻿, gstm.3	K.FYSC(+329.23)GEAPDYDK.S	Y	34.08	1722.78	12	2.2	575.267	3	22.15	7990000	1	11945
B8JIS5|B8JIS5_DANRE	Glutathione transferase	ZDB-GENE-050309-24﻿, gstm.3	K.NNLC(+329.23)GETEEEQTR.V	Y	21.64	1850.86	13	1.8	617.963	3	12.82	188000	1	6135
B8JIS5|B8JIS5_DANRE	Glutathione transferase	ZDB-GENE-050309-24﻿, gstm.3	K.SC(+329.23)WFNEK.N	N	17.42	1241.61	7	0.9	414.877	3	25.71		1	14170
B8JIS5|B8JIS5_DANRE	Glutathione transferase	ZDB-GENE-050309-24﻿, gstm.3	R.KNNLC(+329.23)GETEEEQTR.V	Y	35.87	1978.96	14	1.1	495.747	4	9.71	170000	1	4222
B8JIS8|B8JIS8_DANRE	Glutathione transferase	ZDB-GENE-030911-2﻿, gstm.1	K.FYTC(+329.23)GEAPNYDK.S	Y	40.13	1735.81	12	2.2	579.611	3	22.44	2660000	1	12131
B8JIS8|B8JIS8_DANRE	Glutathione transferase	ZDB-GENE-030911-2﻿, gstm.1	K.SC(+329.23)WFNEK.S	N	17.42	1241.61	7	0.9	414.877	3	25.71		1	14170
B8JL43|B8JL43_DANRE	Serotransferrin	ZDB-GENE-980526-35﻿, tfa	K.C(+329.23)LQEIK.G	N	16.65	1061.61	6	1.1	531.813	2	12.07	201000	1	5672
B8JL43|B8JL43_DANRE	Serotransferrin	ZDB-GENE-980526-35﻿, tfa	K.IPESAIC(+329.23)GEK.D	Y	33.35	1374.74	10	1.1	688.377	2	17.35	128000	1	8944
B8JL43|B8JL43_DANRE	Serotransferrin	ZDB-GENE-980526-35﻿, tfa	K.SEDFELIC(+329.23)PNTPDTTMK.Y	Y	33.9	2269.08	17	1.1	757.368	3	45.54	1260000	1	26268
B8JL43|B8JL43_DANRE	Serotransferrin	ZDB-GENE-980526-35﻿, tfa	K.WC(+329.23)VTTQNEQSK.C	Y	36.13	1651.82	11	1.3	551.614	3	18.02	527000	1	9361
B8JLE6|B8JLE6_DANRE	Ras and EF-hand domain-containing protein	ZDB-GENE-081105-157﻿, rasef	L.YDVTC(+329.23)EK.S	Y	15.76	1185.59	7	20.2	396.212	3	12.31	113000	1	5818
B8JLQ3|B8JLQ3_DANRE	Nucleolin	ZDB-GENE-030131-6986﻿, ncl	K.EALENC(+329.23)NNTDIEGR.S	Y	41.77	1905.91	14	1.5	636.31	3	18.24	707000	1	9499
B8JLQ3|B8JLQ3_DANRE	Nucleolin	ZDB-GENE-030131-6986﻿, ncl	K.GFGFVDFDNEQDC(+329.23)K.A	Y	24.92	1948.88	14	1	650.635	3	48.84	1190000	1	28265
B8JLZ2|B8JLZ2_DANRE	Annexin	ZDB-GENE-030131-5274﻿, anxa1c	R.SEAQLC(+329.23)K.I	Y	16.01	1106.6	7	2.2	554.306	2	7.91	22600	1	3120
B8JM11|B8JM11_DANRE	Epithelial cell adhesion molecule	ZDB-GENE-040426-2209﻿, epcam	K.C(+329.23)EPAETYWVR.V	N	47.15	1581.78	10	2.2	528.269	3	30.69	1850000	1	17239
C9QNV7|C9QNV7_DANRE	Staphylococcal nuclease domain-containing protein	ZDB-GENE-030131-3124﻿, snd1	K.EVC(+329.23)FTVENK.T	Y	29.65	1396.72	9	1.2	466.582	3	23.09	1860000	1	12531
C9QNV7|C9QNV7_DANRE	Staphylococcal nuclease domain-containing protein	ZDB-GENE-030131-3124﻿, snd1	R.LC(+329.23)DLEDQAK.S	Y	37.83	1362.7	9	1.2	455.242	3	16.35	1560000	1	8319
C9QNV7|C9QNV7_DANRE	Staphylococcal nuclease domain-containing protein	ZDB-GENE-030131-3124﻿, snd1	R.RGEFC(+329.23)IAK.F	Y	17.33	1251.7	8	0.9	418.24	3	15.4	583000	1	7736
E2FHP4|E2FHP4_DANRE	Complement factor H	ZDB-GENE-050208-661﻿, cfh	K.C(+329.23)NSYYVLSGR.K	Y	34.77	1489.76	10	0.9	497.593	3	26.62	643000	1	14724
E2FHP4|E2FHP4_DANRE	Complement factor H	ZDB-GENE-050208-661﻿, cfh	K.C(+329.23)SHPGDAANADFK.L	Y	32.34	1660.78	13	1.6	554.602	3	11.16	240000	1	5110
E2FHP4|E2FHP4_DANRE	Complement factor H	ZDB-GENE-050208-661﻿, cfh	K.TAEVDC(+329.23)DPGFISDPPSIK.C	Y	20.99	2219.1	18	1.1	740.707	3	42.8	549000	1	24613
E2FHP4|E2FHP4_DANRE	Complement factor H	ZDB-GENE-050208-661﻿, cfh	K.GSDAPLC(+329.23)IR.E	Y	16.07	1259.69	9	1.4	420.903	3	21.72	196000	1	11682
E2FHP4|E2FHP4_DANRE	Complement factor H-like 4	ZDB-GENE-050208-661﻿, cfh	R.SQGWDNAIPEC(+329.23)EAVK.C	Y	20.73	1974.97	15	1.2	659.33	3	35.25	2170000	1	20038
E7EXF9|E7EXF9_DANRE	Zinc finger protein 346	ZDB-GENE-070209-152﻿, znf346	K.ENSDLFSDSQC(+329.23)K.V	Y	17.94	1700.79	12	1.3	567.937	3	22.65	5940000	1	12258
E7EY75|E7EY75_DANRE	Nucleolin	ZDB-GENE-030131-6986﻿, ncl	K.EALENC(+329.23)NNTDIEGR.S	Y	41.77	1905.91	14	1.5	636.31	3	18.24	707000	1	9499
E7EY75|E7EY75_DANRE	Nucleolin	ZDB-GENE-030131-6986﻿, ncl	K.GFGFVDFDNEQDC(+329.23)K.A	Y	24.92	1948.88	14	1	650.635	3	48.84	1190000	1	28265
E7F0A1|E7F0A1_DANRE	Profilin	ZDB-GENE-031002-33﻿, pfn1	K.LFC(+329.23)NGVTLAGK.R	Y	19.98	1450.82	11	0.9	484.613	3	31.46	100000	1	17709
E7F1L7|E7F1L7_DANRE	Filamin C, gamma a (actin-binding protein 280)	ZDB-GENE-070503-1﻿, flnca	K.EEPC(+329.23)LLK.R	N	25.12	1159.65	7	1.2	580.832	2	20.82	1200000	1	11115
E7F1L7|E7F1L7_DANRE	Filamin C, gamma a (actin-binding protein 280)	ZDB-GENE-070503-1﻿, flnca	K.VTYC(+329.23)PTEPGNYIINIK.F	N	16.75	2153.14	16	1.4	718.721	3	48	304000	1	27754
E7F4M2|E7F4M2_DANRE	ATP-dependent helicase ATRX	ZDB-GENE-030912-11﻿, atrx	K.ESSQVTC(+329.23)PITTK.L	Y	20.8	1621.85	12	1.4	541.626	3	16.13	293000	1	8185
E7F4T0|E7F4T0_DANRE	Plectin b	ZDB-GENE-100917-2﻿, plecb	K.GDEC(+329.23)ALINNSQPSR.W	Y	46.99	1831.9	14	1	611.643	3	20.38	1810000	1	10841
E7F4T0|E7F4T0_DANRE	Plectin b	ZDB-GENE-100917-2﻿, plecb	K.GTNC(+329.23)IAGVIVDSTK.Q	Y	23.7	1705.92	14	0.9	569.649	3	36.33	223000	1	20698
E7F4T0|E7F4T0_DANRE	Plectin b	ZDB-GENE-100917-2﻿, plecb	K.GTNC(+329.23)IAGVIVDSTK.Q	Y	23.7	1705.92	14	0.9	569.649	3	36.33	223000	1	20698
E7F4T0|E7F4T0_DANRE	Plectin b	ZDB-GENE-100917-2﻿, plecb	K.YLTC(+329.23)PK.T	N	15.18	1052.59	6	1.3	527.303	2	11.7	136000	1	5444
E7F4T0|E7F4T0_DANRE	Plectin b	ZDB-GENE-100917-2﻿, plecb	R.C(+329.23)DNFTTSWR.D	N	49.26	1457.69	9	1.4	486.905	3	28.94	1050000	1	16167
E7F4T0|E7F4T0_DANRE	Plectin b	ZDB-GENE-100917-2﻿, plecb	R.DPTC(+329.23)PFR.G	Y	34.99	1163.6	7	0.7	388.873	3	20.08	2050000	1	10654
E7F4T0|E7F4T0_DANRE	Plectin b	ZDB-GENE-100917-2﻿, plecb	R.LLEAQAC(+329.23)TGGIIDPSTGEK.F	Y	17.95	2231.17	19	0.7	744.73	3	36.92	282000	1	21056
E7F4T0|E7F4T0_DANRE	Plectin b	ZDB-GENE-100917-2﻿, plecb	R.SGDEAVVPSIC(+329.23)FLVPPVNK.E	Y	28.38	2299.24	19	1.8	767.424	3	61.5	244000	1	36019
E7F5C5|E7F5C5_DANRE	Microtubule-associated protein RP/EB family member 1	ZDB-GENE-040426-2256﻿, mapre1b	R.NIELIC(+329.23)QEK.E	Y	20.09	1417.78	9	1.2	709.898	2	26.96	130000	1	14934
E7F8G7|E7F8G7_DANRE	Plectin a	ZDB-GENE-030131-8984﻿, pleca	K.GDEC(+329.23)ALVNNSQPYK.W	Y	33.04	1865.91	14	1.2	622.98	3	22.81	1510000	1	12359
E7F8G7|E7F8G7_DANRE	Plectin a	ZDB-GENE-030131-8984﻿, pleca	K.YLTC(+329.23)PK.T	N	15.18	1052.59	6	1.3	527.303	2	11.7	136000	1	5444
E7F8G7|E7F8G7_DANRE	Plectin a	ZDB-GENE-030131-8984﻿, pleca	R.C(+329.23)DNFTTSWR.D	N	49.26	1457.69	9	1.4	486.905	3	28.94	1050000	1	16167
E7F9N7|E7F9N7_DANRE	Dynein cytoplasmic 1 heavy chain 1	ZDB-GENE-030131-7050﻿, dync1h1	R.IQFVGAC(+329.23)NPPTDPGR.K	N	23.97	1899.98	15	1.7	634.336	3	31.48	101000	1	17728
E7FB02|E7FB02_DANRE	collagen alpha-2(IX) chain-like	ZDB-GENE-030131-9786﻿, col9a2	R.LDGDTVC(+329.23)PTMK.N	Y	17.15	1507.76	11	1.3	503.594	3	20.98	251000	1	11222
E7FBD3|E7FBD3_DANRE	Apolipoprotein Ba	ZDB-GENE-070702-4﻿, apoba	R.STQTC(+329.23)NYQFDNR.R	Y	30.26	1804.84	12	1	602.62	3	18.07	512000	1	9388
E7FCQ0|E7FCQ0_DANRE	CCHC-type zinc finger, nucleic acid-binding protein b	ZDB-GENE-030131-7782﻿, cnbpb	K.EC(+329.23)TIEATA	Y	23.9	1165.59	8	1.1	583.801	2	17.6	797000	1	9098
E7FCV8|E7FCV8_DANRE	Collagen, type VI, alpha 2	ZDB-GENE-070501-7﻿, col6a2	T.PAGSSC(+329.23)SPIK.S	Y	16.61	1274.69	10	0.8	638.351	2	20.02	62800	1	10613
E7FG81|E7FG81_DANRE	Collagen, type XII, alpha 1b	ZDB-GENE-120215-116﻿, col12a1b	K.LNVDC(+329.23)HEVAEK.E	Y	29.89	1584.81	11	1	397.211	4	15	3730000	1	7486
E7FG81|E7FG81_DANRE	Collagen, type XII, alpha 1b	ZDB-GENE-120215-116﻿, col12a1b	L.NVDC(+329.23)HEVAEK.E	Y	16.6	1471.73	10	0.5	491.584	3	14.86	319000	1	7396
E7FGF6|E7FGF6_DANRE	Myosin, heavy chain 14, non-muscle	ZDB-GENE-100921-1﻿, myh14	R.EDQSILC(+329.23)TGESGAGK.T	N	29.84	1822.89	15	1.9	608.639	3	22.15	5670000	1	11947
E7FH34|E7FH34_DANRE	Nop58 protein	ZDB-GENE-040426-2140﻿, nop58	K.IITDNLAYC(+329.23)K.T	Y	17.9	1481.81	10	0.4	494.945	3	29.39	346000	1	16442
E9QBU9|E9QBU9_DANRE	Eukaryotic translation initiation factor 2 subunit 3	ZDB-GENE-030131-5552﻿, eif2s3	R.SC(+329.23)GSSTPDEFPTDIPGTK.G	Y	47.88	2167.03	18	1.1	723.352	3	36.5	3740000	1	20800
E9QCD1|E9QCD1_DANRE	Fibrinopeptide A	ZDB-GENE-031010-21﻿, fga	K.GSC(+329.23)ASYSEFSVDR.E	Y	23.61	1735.8	13	1.1	579.609	3	27.66	1110000	1	15370
E9QCV2|E9QCV2_DANRE	Plectin b	ZDB-GENE-100917-2﻿, plecb	K.GDEC(+329.23)ALINNSQPSR.W	Y	46.99	1831.9	14	1	611.643	3	20.38	1810000	1	10841
E9QCV2|E9QCV2_DANRE	Plectin b	ZDB-GENE-100917-2﻿, plecb	K.GTNC(+329.23)IAGVIVDSTK.Q	Y	23.7	1705.92	14	0.9	569.649	3	36.33	223000	1	20698
E9QCV2|E9QCV2_DANRE	Plectin b	ZDB-GENE-100917-2﻿, plecb	K.GTNC(+329.23)IAGVIVDSTK.Q	Y	23.7	1705.92	14	0.9	569.649	3	36.33	223000	1	20698
E9QCV2|E9QCV2_DANRE	Plectin b	ZDB-GENE-100917-2﻿, plecb	K.YLTC(+329.23)PK.T	N	15.18	1052.59	6	1.3	527.303	2	11.7	136000	1	5444
E9QCV2|E9QCV2_DANRE	Plectin b	ZDB-GENE-100917-2﻿, plecb	R.C(+329.23)DNFTTSWR.D	N	49.26	1457.69	9	1.4	486.905	3	28.94	1050000	1	16167
E9QCV2|E9QCV2_DANRE	Plectin b	ZDB-GENE-100917-2﻿, plecb	R.DPTC(+329.23)PFR.G	Y	34.99	1163.6	7	0.7	388.873	3	20.08	2050000	1	10654
E9QCV2|E9QCV2_DANRE	Plectin b	ZDB-GENE-100917-2﻿, plecb	R.LLEAQAC(+329.23)TGGIIDPSTGEK.F	Y	17.95	2231.17	19	0.7	744.73	3	36.92	282000	1	21056
E9QCV2|E9QCV2_DANRE	Plectin b	ZDB-GENE-100917-2﻿, plecb	R.SGDEAVVPSIC(+329.23)FLVPPVNK.E	Y	28.38	2299.24	19	1.8	767.424	3	61.5	244000	1	36019
E9QEE4|E9QEE4_DANRE	Heterogeneous nuclear ribonucleoprotein M	ZDB-GENE-030131-6898﻿, hnrnpm	K.DTFNSC(+329.23)GMVQYADIK.M	Y	38.14	2019.96	15	0.3	674.327	3	42.92	228000	1	24684
E9QEE4|E9QEE4_DANRE	Heterogeneous nuclear ribonucleoprotein M	ZDB-GENE-030131-6898﻿, hnrnpm	R.GC(+329.23)AVVEFR.T	Y	24.16	1208.65	8	1	403.892	3	23.34	749000	1	12688
E9QF73|E9QF73_DANRE	Myosin light chain alkali, smooth-muscle isoform	ZDB-GENE-030131-9170﻿, zgc:153867	K.ITYNQC(+329.23)GDVMR.A	Y	35.89	1627.8	11	1	543.608	3	21.46	488000	1	11519
E9QFD8|E9QFD8_DANRE	Phosvitin	ZDB-GENE-001201-6﻿, vtg7	K.FSWGAEC(+329.23)K.Q	N	18.79	1255.62	8	1.1	419.548	3	25.67	423000	1	14141
E9QFD8|E9QFD8_DANRE	Phosvitin	ZDB-GENE-001201-6﻿, vtg7	K.TQNIYELQEAGAQGVC(+329.23)R.T	N	21.93	2208.12	17	0.9	737.047	3	35.94	839000	1	20455
E9QFE1|E9QFE1_DANRE	Myosin, heavy chain 14, non-muscle	ZDB-GENE-100921-1﻿, myh14	R.EDQSILC(+329.23)TGESGAGK.T	N	29.84	1822.89	15	1.9	608.639	3	22.15	5670000	1	11947
E9QG86|E9QG86_DANRE	Myosin light chain alkali, smooth-muscle isoform	ZDB-GENE-030131-9170﻿, zgc:153867	K.ITYNQC(+329.23)GDVMR.A	Y	35.89	1627.8	11	1	543.608	3	21.46	488000	1	11519
E9QHB7|E9QHB7_DANRE	60S ribosomal protein L17	ZDB-GENE-030131-8585﻿, rpl17	K.HQC(+329.23)VPFR.R	Y	24.31	1214.65	7	0.6	405.892	3	12.87	241000	1	6164
E9QHI1|E9QHI1_DANRE	Tenascin C	ZDB-GENE-980526-104﻿, tnc	A.GFAGEDC(+329.23)SIK.T	N	16.51	1354.68	10	1.1	452.566	3	18.58	1090000	1	9709
E9QHI1|E9QHI1_DANRE	Tenascin C	ZDB-GENE-980526-104﻿, tnc	R.PFSTYDNDNDIAVTNC(+329.23)ALSYK.G	N	17.65	2679.27	21	0.8	894.098	3	46.93	725000	1	27111
E9QI62|E9QI62_DANRE	Filamin A, alpha (actin-binding protein 280)	ZDB-GENE-030131-2145﻿, flna	K.C(+329.23)QGQGLGNNVR.A	N	42.78	1473.77	11	1.7	492.264	3	10.16	341000	1	4500
E9QI62|E9QI62_DANRE	Filamin A, alpha (actin-binding protein 280)	ZDB-GENE-030131-2145﻿, flna	K.DTVEC(+329.23)SVEDK.G	N	15.06	1452.7	10	0.7	485.24	3	12.63	26600	1	6018
E9QI62|E9QI62_DANRE	Filamin A, alpha (actin-binding protein 280)	ZDB-GENE-030131-2145﻿, flna	K.GLEEPC(+329.23)K.K	N	22.75	1103.58	7	2.1	552.801	2	10.93	58800	1	4975
E9QI62|E9QI62_DANRE	Filamin A, alpha (actin-binding protein 280)	ZDB-GENE-030131-2145﻿, flna	K.VDINTEDQEDGTC(+329.23)K.V	N	32.21	1894.88	14	1	632.634	3	15.88	2740000	1	8031
E9QI62|E9QI62_DANRE	Filamin A, alpha (actin-binding protein 280)	ZDB-GENE-030131-2145﻿, flna	K.VPC(+329.23)EEILVK.H	N	39.03	1357.78	9	0.4	453.602	3	27.04	761000	1	14989
E9QI62|E9QI62_DANRE	Filamin A, alpha (actin-binding protein 280)	ZDB-GENE-030131-2145﻿, flna	K.VTYC(+329.23)PTEPGNYIINIK.F	N	16.75	2153.14	16	1.4	718.721	3	48	304000	1	27754
E9QI62|E9QI62_DANRE	Filamin A, alpha (actin-binding protein 280)	ZDB-GENE-030131-2145﻿, flna	R.AASVANVGSQC(+329.23)DLSLK.I	N	18.09	1891	16	1.4	631.343	3	31.69	390000	1	17852
E9QI62|E9QI62_DANRE	Filamin A, alpha (actin-binding protein 280)	ZDB-GENE-030131-2145﻿, flna	R.C(+329.23)SGPGLER.A	N	27.1	1146.6	8	5.4	383.21	3	10.25	142000	1	4559
E9QI62|E9QI62_DANRE	Filamin A, alpha (actin-binding protein 280)	ZDB-GENE-030131-2145﻿, flna	R.EEPC(+329.23)LLK.M	N	25.12	1159.65	7	1.2	580.832	2	20.82	1200000	1	11115
E9QI62|E9QI62_DANRE	Filamin A, alpha (actin-binding protein 280)	ZDB-GENE-030131-2145﻿, flna	R.VPVTEGC(+329.23)DPAR.V	N	31.3	1471.77	11	1.1	491.596	3	13.86	516000	1	6778
E9QIF0|E9QIF0_DANRE	Microtubule-associated protein RP/EB family member 1	ZDB-GENE-040426-2256﻿, mapre1b	R.NIELIC(+329.23)QEK.E	Y	20.09	1417.78	9	1.2	709.898	2	26.96	130000	1	14934
E9QIX6|E9QIX6_DANRE	Complement component C9	ZDB-GENE-050522-442﻿, c9	K.SSQWQC(+329.23)TFTR.M	Y	29.88	1571.77	10	1	524.932	3	27.33	862000	1	15165
E9QIX6|E9QIX6_DANRE	Complement component C9	ZDB-GENE-050522-442﻿, c9	R.ALDEYVAEYSVC(+329.23)K.C	Y	46.4	1817.91	13	0.7	606.977	3	42.16	1110000	1	24224
E9QJ49|E9QJ49_DANRE	Phosphate carrier protein, mitochondrial	ZDB-GENE-040426-1916﻿, slc25a3b	A.AVADSGDSC(+329.23)AFGSGK.Y	Y	21.8	1699.8	15	1.6	567.609	3	16.3	3680000	1	8289
F1Q4M7|F1Q4M7_DANRE	Periplakin	ZDB-GENE-041008-196﻿, ppl	K.C(+329.23)ASAPQLYSK.V	Y	35.88	1395.74	10	0.8	466.254	3	16.74	632000	1	8562
F1Q4M7|F1Q4M7_DANRE	Periplakin	ZDB-GENE-041008-196﻿, ppl	K.VQEHC(+329.23)PDIER.Q	Y	22.84	1553.78	10	0.6	389.453	4	11.84	387000	1	5528
F1Q577|F1Q577_DANRE	Heterogeneous nuclear ribonucleoprotein L	ZDB-GENE-040426-2707﻿, hnrnpl2	K.LC(+329.23)FSTAQHAN	N	25.53	1419.71	10	0.8	474.245	3	18.53	1470000	1	9675
F1Q5L6|F1Q5L6_DANRE	RNA helicase	ZDB-GENE-030131-925﻿, ddx5	K.STC(+329.23)IYGGAPK.G	Y	32.54	1324.7	10	1.1	442.575	3	15.66	1030000	1	7893
F1Q5Y2|F1Q5Y2_DANRE	HEAT repeat-containing protein 1	ZDB-GENE-030131-6378﻿, heatr1	R.LTSC(+329.23)PQLSVR.L	Y	27.92	1431.81	10	1.1	478.277	3	23.1	476000	1	12540
F1Q670|F1Q670_DANRE	HEAT repeat-containing protein 1	ZDB-GENE-030131-6378﻿, heatr1	R.LTSC(+329.23)PQLSVR.L	Y	27.92	1431.81	10	1.1	478.277	3	23.1	476000	1	12540
F1Q6P3|F1Q6P3_DANRE	Collagen, type VI, alpha 1	ZDB-GENE-070501-6﻿, col6a1	K.EPC(+329.23)GGIQEAANEAR.Q	Y	44.62	1772.87	14	2	591.964	3	19.69	19200000	1	10404
F1Q6P3|F1Q6P3_DANRE	Collagen, type VI, alpha 1	ZDB-GENE-070501-6﻿, col6a1	K.GTYTDC(+329.23)AIK.E	Y	21.1	1299.67	9	1.1	650.843	2	15.16	611000	1	7586
F1Q6P3|F1Q6P3_DANRE	Collagen, type VI, alpha 1	ZDB-GENE-070501-6﻿, col6a1	K.VPLNVLC(+329.23)GK.G	Y	33.33	1270.76	9	0.5	424.595	3	31.32	344000	1	17623
F1Q6P3|F1Q6P3_DANRE	Collagen, type VI, alpha 1	ZDB-GENE-070501-6﻿, col6a1	R.DKVPLNVLC(+329.23)GK.G	Y	26	1513.89	11	1.4	505.636	3	31.44	942000	1	17698
F1Q6P3|F1Q6P3_DANRE	Collagen, type VI, alpha 1	ZDB-GENE-070501-6﻿, col6a1	R.KPNPEQLDEVVC(+329.23)K.D	Y	30.57	1826.98	13	0.8	610	3	26.55	2750000	1	14682
F1Q6Z5|F1Q6Z5_DANRE	CCHC-type zinc finger, nucleic acid-binding protein	ZDB-GENE-030131-5045﻿, cnbpa	R.DC(+329.23)SIEASA	Y	23.7	1123.54	8	1.3	562.777	2	17.41	1040000	1	8978
F1Q740|F1Q740_DANRE	Valyl-tRNA synthetase	ZDB-GENE-010601-1﻿, vars1	K.AQLC(+329.23)GSESVSDR.W	Y	40.27	1579.78	12	0.8	527.602	3	13.36	226000	1	6465
F1Q771|F1Q771_DANRE	Zinc finger protein 346	ZDB-GENE-070209-152﻿, znf346	K.ENSDLFSDSQC(+329.23)K.V	Y	17.94	1700.79	12	1.3	567.937	3	22.65	5940000	1	12258
F1Q7L0|F1Q7L0_DANRE	Phosvitin	ZDB-GENE-001201-3﻿, vtg4	K.FSWGAEC(+329.23)K.Q	N	18.79	1255.62	8	1.1	419.548	3	25.67	423000	1	14141
F1Q7L0|F1Q7L0_DANRE	Phosvitin	ZDB-GENE-001201-3﻿, vtg4	K.TQNIYELQEAGAQGVC(+329.23)R.T	N	21.93	2208.12	17	0.9	737.047	3	35.94	839000	1	20455
F1Q890|F1Q890_DANRE	Plasminogen	ZDB-GENE-030131-1411﻿, plg	K.ADLESNFC(+329.23)R.N	Y	36.6	1382.68	9	0.1	461.901	3	24.94	903000	1	13689
F1Q890|F1Q890_DANRE	Plasminogen	ZDB-GENE-030131-1411﻿, plg	K.YLEENYC(+329.23)R.N	Y	23.65	1417.69	8	1.5	473.57	3	18.28	493000	1	9524
F1Q890|F1Q890_DANRE	Plasminogen	ZDB-GENE-030131-1411﻿, plg	R.APWC(+329.23)YTTDPTVR.W	Y	38.04	1737.87	12	0.5	580.298	3	32.86	712000	1	18574
F1Q890|F1Q890_DANRE	Plasminogen	ZDB-GENE-030131-1411﻿, plg	R.NPDSDVNGPWC(+329.23)YTTDPSK.K	Y	20.27	2324.06	18	1.6	775.695	3	37.2	807000	1	21224
F1Q890|F1Q890_DANRE	Plasminogen	ZDB-GENE-030131-1411﻿, plg	R.SPWC(+329.23)YTTDPETR.W	Y	47.64	1783.84	12	1.6	595.622	3	29.24	1160000	1	16348
F1Q890|F1Q890_DANRE	Plasminogen	ZDB-GENE-030131-1411﻿, plg	R.WEAC(+329.23)AIPR.C	Y	19.75	1273.68	8	0.7	425.568	3	25.87	606000	1	14265
F1Q8J9|F1Q8J9_DANRE	Plakophilin 3a	ZDB-GENE-060512-114﻿, pkp3a	K.AEPIGC(+329.23)FTPN.S	N	27.62	1376.7	10	0.8	689.356	2	34.9	4070000	1	19823
F1Q8J9|F1Q8J9_DANRE	Plakophilin 3a	ZDB-GENE-060512-114﻿, pkp3a	K.AEPIGC(+329.23)FTPNSK.K	N	25.18	1591.82	12	1.3	531.616	3	26.78	1070000	1	14827
F1Q924|F1Q924_DANRE	Collagen, type VI, alpha 4a	ZDB-GENE-041111-303﻿, col6a4a	R.GDSIIQSPADNTDSLC(+329.23)R.Q	Y	16.66	2120.04	17	1.3	707.687	3	33.39	1490000	1	18898
F1Q9R1|F1Q9R1_DANRE	Annexin	ZDB-GENE-030707-5﻿, anxa11b	K.SPAQFDASEC(+329.23)K.E	Y	23.39	1510.73	11	1.1	504.584	3	15.4	779000	1	7734
F1Q9Z8|F1Q9Z8_DANRE	nucleoprotein TPR	ZDB-GENE-030131-6410	R.TSELETQLDC(+329.23)IQK.T	Y	20	1835.95	13	0.7	612.991	3	36.98	260000	1	21088
F1QAJ7|F1QAJ7_DANRE	Phosphate carrier protein, mitochondrial	ZDB-GENE-040426-1916﻿, slc25a3b	A.AVADSGDSC(+329.23)AFGSGK.Y	Y	21.8	1699.8	15	1.6	567.609	3	16.3	3680000	1	8289
F1QAZ9|F1QAZ9_DANRE	Heterogeneous nuclear ribonucleoprotein K	ZDB-GENE-040426-1926﻿, hnrnpk	K.GVDFDC(+329.23)ELR.L	Y	28.66	1381.69	9	1	461.57	3	31.43	602000	1	17696
F1QC34|F1QC34_DANRE	Dolichyl-diphosphooligosaccharide--protein glycosyltransferase subunit 2	ZDB-GENE-030131-7928﻿, rpn2	K.LGIFVADADETC(+329.23)R.F	Y	20.03	1737.89	13	0.2	580.305	3	40.42	411000	1	23180
F1QC64|F1QC64_DANRE	Myosin, heavy chain 9b, non-muscle	ZDB-GENE-030131-998﻿, myh9b	R.EDQSILC(+329.23)TGESGAGK.T	N	29.84	1822.89	15	1.9	608.639	3	22.15	5670000	1	11947
F1QC64|F1QC64_DANRE	Myosin, heavy chain 9b, non-muscle	ZDB-GENE-030131-998﻿, myh9b	R.SELC(+329.23)LEGYNK.Y	Y	40.15	1483.75	10	1.2	495.593	3	25.96	1550000	1	14324
F1QD17|F1QD17_DANRE	Nop56 protein	ZDB-GENE-040109-1﻿, nop56	R.IDC(+329.23)FSEVPTSVFGDK.L	Y	22.62	1971.98	15	1.5	658.335	3	50.46	340000	1	29249
F1QDQ5|F1QDQ5_DANRE	Mesencephalic astrocyte-derived neurotrophic factor	ZDB-GENE-060929-640﻿, manf	K.ILEEWGESC(+329.23)K.G	Y	20.68	1521.77	10	1.7	508.265	3	29.24	1410000	1	16349
F1QDX8|F1QDX8_DANRE	Serine/threonine-protein phosphatase	ZDB-GENE-040516-3﻿, ppp1caa	R.GNHEC(+329.23)ASINR.I	N	24.42	1428.71	10	0.8	477.244	3	6.63	69100	1	2345
F1QE72|F1QE72_DANRE	Short form of collagen XVIII alpha 1 chain	ZDB-GENE-030516-3﻿, col18a1a	R.QTDNYC(+329.23)ETWR.A	Y	23.54	1643.76	10	0.9	548.927	3	21.55	436000	1	11577
F1QF15|F1QF15_DANRE	Actin-related protein 2	ZDB-GENE-040426-2894﻿, actr2a	K.VVVC(+329.23)DNGTGFVK.C	Y	32.96	1565.84	12	1.2	522.956	3	25.43	459000	1	13989
F1QFW5|F1QFW5_DANRE	Dolichyl-diphosphooligosaccharide--protein glycosyltransferase subunit 2	ZDB-GENE-030131-7928﻿, rpn2	K.LGIFVADADETC(+329.23)R.F	Y	20.03	1737.89	13	0.2	580.305	3	40.42	411000	1	23180
F1QG43|F1QG43_DANRE	Nop58 protein	ZDB-GENE-040426-2140﻿, nop58	K.IITDNLAYC(+329.23)K.T	Y	17.9	1481.81	10	0.4	494.945	3	29.39	346000	1	16442
F1QGW6|F1QGW6_DANRE	Eukaryotic translation initiation factor 2 subunit 3	ZDB-GENE-030131-5552﻿, eif2s3	R.SC(+329.23)GSSTPDEFPTDIPGTK.G	Y	47.88	2167.03	18	1.1	723.352	3	36.5	3740000	1	20800
F1QHG3|F1QHG3_DANRE	Serpin peptidase inhibitor, clade B (Ovalbumin), member 1, like 4	ZDB-GENE-030131-7169﻿, serpinb1l4	K.C(+329.23)PAQPVPGQK.A	Y	33.53	1352.74	10	0.6	451.922	3	9.7	1070000	1	4218
F1QHK3|F1QHK3_DANRE	Periostin	ZDB-GENE-030131-9120﻿, postnb	K.QGPNMC(+329.23)ALQQVVGTK.K	N	23.61	1902	15	0.5	635.008	3	39.19	1310000	1	22432
F1QHK3|F1QHK3_DANRE	Periostin	ZDB-GENE-030131-9120﻿, postnb	R.GC(+329.23)PAVAPIDNVFGTLGLVK.A	N	25.74	2199.23	19	1.9	734.085	3	69.43	84700	1	40890
F1QHK3|F1QHK3_DANRE	Periostin, osteoblast specific factor	ZDB-GENE-030131-9120﻿, postnb	R.NWYQGAIC(+329.23)GK.T	N	26.32	1467.75	10	1.2	490.258	3	30.32	3180000	1	17009
F1QI59|F1QI59_DANRE	Serine/threonine-protein phosphatase	ZDB-GENE-030616-609﻿, ppp1cb	R.GNHEC(+329.23)ASINR.I	N	24.42	1428.71	10	0.8	477.244	3	6.63	69100	1	2345
F1QJC9|F1QJC9_DANRE	Chihuahua	ZDB-GENE-030131-9102﻿, col1a1a	K.SGEYWIDPDQGC(+329.23)NQDAIK.V	Y	38.17	2367.1	18	1.1	790.042	3	41.28	4770000	1	23696
F1QJG3|F1QJG3_DANRE	Novel protein containing trypsin domains	ZDB-GENE-050208-379﻿, si:dkey-21e2.13	K.ADTAC(+329.23)SVAGWGR.L	Y	23.37	1521.76	12	1.1	508.26	3	24.56	453000	1	13448
F1QJK4|F1QJK4_DANRE	Myosin, heavy chain 9b, non-muscle	ZDB-GENE-030131-998﻿, myh9b	R.EDQSILC(+329.23)TGESGAGK.T	N	29.84	1822.89	15	1.9	608.639	3	22.15	5670000	1	11947
F1QJK4|F1QJK4_DANRE	Myosin, heavy chain 9b, non-muscle	ZDB-GENE-030131-998﻿, myh9b	R.SELC(+329.23)LEGYNK.Y	Y	40.15	1483.75	10	1.2	495.593	3	25.96	1550000	1	14324
F1QKE8|F1QKE8_DANRE	Collagen, type VI, alpha 3	ZDB-GENE-070501-8﻿, col6a3	K.GINLC(+329.23)TGVK.E	Y	25.13	1232.71	9	0.9	411.911	3	23.57	1780000	1	12833
F1QKE8|F1QKE8_DANRE	Collagen, type VI, alpha 3	ZDB-GENE-070501-8﻿, col6a3	R.FWYGGC(+329.23)GGNQNR.F	Y	32.86	1686.79	12	1	563.271	3	24.56	806000	1	13452
F1QKE8|F1QKE8_DANRE	Collagen, type VI, alpha 3	ZDB-GENE-070501-8﻿, col6a3	R.GLGAVQC(+329.23)DLVK.K	Y	22.07	1430.81	11	1.3	477.945	3	29.98	1660000	1	16809
F1QKE8|F1QKE8_DANRE	Collagen, type VI, alpha 3	ZDB-GENE-070501-8﻿, col6a3	R.LLSDITIAESNC(+329.23)PR.G	Y	30.34	1860	14	1.4	621.007	3	38.43	1850000	1	21968
F1QKE8|F1QKE8_DANRE	Collagen, type VI, alpha 3	ZDB-GENE-070501-8﻿, col6a3	R.VNC(+329.23)IGIGAENADSR.Q	Y	41.15	1746.89	14	1.8	583.304	3	22.54	2060000	1	12192
F1QL44|F1QL44_DANRE	Filamin C, gamma b (actin-binding protein 280)	ZDB-GENE-041008-175﻿, flncb	K.TPC(+329.23)EEVYVK.H	Y	35.37	1395.73	9	1.7	466.25	3	17.81	177000	1	9230
F1QL44|F1QL44_DANRE	Filamin C, gamma b (actin-binding protein 280)	ZDB-GENE-041008-175﻿, flncb	N.EEPC(+329.23)LLK.R	N	25.12	1159.65	7	1.2	580.832	2	20.82	1200000	1	11115
F1QL68|F1QL68_DANRE	HECT-type E3 ubiquitin transferase	ZDB-GENE-081104-387﻿, huwe1	R.NPEC(+329.23)FTETAK.S	Y	15.25	1467.72	10	0.9	490.249	3	15.66	176000	1	7897
F1QMC3|F1QMC3_DANRE	Septin	ZDB-GENE-040426-1008﻿, sept7a	K.ADTLTPEEC(+329.23)QQFK.K	N	15.35	1837.91	13	0.8	613.644	3	24.95	433000	1	13694
F1QMC3|F1QMC3_DANRE	Septin	ZDB-GENE-030131-37﻿, sept7b	K.LAAVTC(+329.23)NGIDNNK.A	Y	26.17	1660.88	13	1.4	554.634	3	19.37	205000	1	10204
F1QNL5|F1QNL5_DANRE	Actin-depolymerizing factor	ZDB-GENE-030131-9653﻿, gsna	R.VYVC(+329.23)DEGVER.E	Y	43.08	1496.75	10	0.7	499.924	3	18.33	675000	1	9553
F1QNY5|F1QNY5_DANRE	Copine I	ZDB-GENE-030131-3562﻿, cpne1	K.NC(+329.23)QDPQFSTK.L	Y	41.48	1495.73	10	1.4	499.584	3	13.06	444000	1	6282
F1QQQ5|F1QQQ5_DANRE	Actin-depolymerizing factor	ZDB-GENE-030131-8567﻿, gsnb	K.LFVC(+329.23)EEGSENDK.I	Y	22.86	1697.81	12	0.9	566.946	3	21.17	268000	1	11340
F1QTT3|F1QTT3_DANRE	Junction plakoglobin	ZDB-GENE-991207-22﻿, jupa	K.QDVIEPAVC(+329.23)ALR.H	Y	20.38	1641.91	12	1.2	548.31	3	38.32	2660000	1	21902
F1QTT3|F1QTT3_DANRE	Microtubule-associated protein RP/EB family member 1	ZDB-GENE-030131-6067﻿, mapre1a	R.NLALC(+329.23)PANQAPLR.D	Y	41.09	1708.96	13	1.3	570.662	3	32.46	6350000	1	18326
F1QTV5|F1QTV5_DANRE	Replication timing regulatory factor 1	ZDB-GENE-030131-3406﻿, rif1	R.AC(+329.23)EEETPSPIPK.S	Y	27.56	1628.83	12	2.1	543.951	3	19.37	191000	1	10205
F1QUE3|F1QUE3_DANRE	Ubiquinol-cytochrome c reductase core protein 1	ZDB-GENE-040426-1792﻿, uqcrc1	K.ASLVGQLNGTTPVC(+329.23)DEIGR.H	Y	16.05	2258.19	19	0.1	753.737	3	44.36	908000	1	25558
F1QUE3|F1QUE3_DANRE	Ubiquinol-cytochrome c reductase core protein I	ZDB-GENE-040426-1792﻿, uqcrc1	K.C(+329.23)PAVSAVGPIEQLPDYNR.M	Y	24.89	2257.17	18	0.4	753.399	3	45.15	74000	1	26032
F1QUM3|F1QUM3_DANRE	Actin-depolymerizing factor	ZDB-GENE-030131-9653﻿, gsna	R.VYVC(+329.23)DEGVER.E	Y	43.08	1496.75	10	0.7	499.924	3	18.33	675000	1	9553
F1QV15|F1QV15_DANRE	Phosvitin	ZDB-GENE-001201-5﻿, vtg6	K.FSWGAEC(+329.23)K.Q	N	18.79	1255.62	8	1.1	419.548	3	25.67	423000	1	14141
F1QV15|F1QV15_DANRE	Phosvitin	ZDB-GENE-001201-5﻿, vtg6	K.TQNIYELQEAGAQGVC(+329.23)R.T	N	21.93	2208.12	17	0.9	737.047	3	35.94	839000	1	20455
F1QVB2|F1QVB2_DANRE	Hyaluronan and proteoglycan link protein 3	ZDB-GENE-040426-2089﻿, hapln3	Q.C(+329.23)DAGWLADGSVR.Y	N	43.38	1577.78	12	1.3	526.935	3	32.61	1770000	1	18424
F1QVC6|F1QVC6_DANRE	Serine and arginine-rich-splicing factor 9	ZDB-GENE-040426-2397﻿, srsf9	R.EAGDVC(+329.23)FADVQR.D	Y	31.11	1637.8	12	0.8	546.942	3	27.73	158000	1	15414
F1QWB4|F1QWB4_DANRE	Heterogeneous nuclear ribonucleoprotein K	ZDB-GENE-040426-1926﻿, hnrnpk	K.GVDFDC(+329.23)ELR.L	Y	28.66	1381.69	9	1	461.57	3	31.43	602000	1	17696
F1QXG4|F1QXG4_DANRE	Staphylococcal nuclease domain-containing protein	ZDB-GENE-030131-3124﻿, snd1	K.EVC(+329.23)FTVENK.T	Y	29.65	1396.72	9	1.2	466.582	3	23.09	1860000	1	12531
F1QXG4|F1QXG4_DANRE	Staphylococcal nuclease domain-containing protein	ZDB-GENE-030131-3124﻿, snd1	R.LC(+329.23)DLEDQAK.S	Y	37.83	1362.7	9	1.2	455.242	3	16.35	1560000	1	8319
F1QXG4|F1QXG4_DANRE	Staphylococcal nuclease domain-containing protein	ZDB-GENE-030131-3124﻿, snd1	R.RGEFC(+329.23)IAK.F	Y	17.33	1251.7	8	0.9	418.24	3	15.4	583000	1	7736
F1QXY8|F1QXY8_DANRE	DNA-directed RNA polymerase II subunit RPB2	ZDB-GENE-041008-78﻿, polr2a	K.GTC(+329.23)GIQYR.Q	Y	25.8	1225.64	8	0.3	409.555	3	13.68	172000	1	6663
F1QY90|F1QY90_DANRE	THO complex 1	ZDB-GENE-030826-9﻿, thoc1	K.SSSC(+329.23)VLNDDQSLWIEDTTK.L	Y	18.12	2469.19	19	3.8	824.074	3	48.7	67800	1	28179
F1QYE2|F1QYE2_DANRE	Tenascin C	ZDB-GENE-980526-104﻿, tnc	A.GFAGEDC(+329.23)SIK.T	N	16.51	1354.68	10	1.1	452.566	3	18.58	1090000	1	9709
F1QYE2|F1QYE2_DANRE	Tenascin C	ZDB-GENE-980526-104﻿, tnc	R.PFSTYDNDNDIAVTNC(+329.23)ALSYK.G	N	17.65	2679.27	21	0.8	894.098	3	46.93	725000	1	27111
F1QZ50|F1QZ50_DANRE	AHNAK nucleoprotein	ZDB-GENE-030131-8719﻿, ahnak	R.HSSTSSDGC(+329.23)TITTITR.R	Y	21.28	1994.99	16	1.2	666.005	3	17.85	2300000	1	9254
F1QZW7|F1QZW7_DANRE	Zgc:113842 protein	ZDB-GENE-030131-3151﻿, ilf3a	K.EASGEPC(+329.23)AESSPQDALDR.Q	Y	21.8	2190.01	18	1.3	731.01	3	22.59	612000	1	12222
F1R0N0|F1R0N0_DANRE	Leucine rich repeat containing 17	ZDB-GENE-030131-9774﻿, lrrc17	K.TYNAEC(+329.23)PK.D	Y	19.8	1253.63	8	1	418.884	3	8.79	141000	1	3653
F1R1P9|F1R1P9_DANRE	Thrombospondin-4-B	ZDB-GENE-020708-4﻿, thbs4b	R.IDNC(+329.23)PENAEITLTDFR.A	Y	38.75	2179.08	16	4.2	727.37	3	47.44	171000	1	27415
F1R1U9|F1R1U9_DANRE	Novel protein containing trypsin domains	ZDB-GENE-050208-379﻿, si:dkey-21e2.13	K.ADTAC(+329.23)SVAGWGR.L	Y	23.37	1521.76	12	1.1	508.26	3	24.56	453000	1	13448
F1R2E0|F1R2E0_DANRE	Heterogeneous nuclear ribonucleoprotein M	ZDB-GENE-030131-6898﻿, hnrnpm	K.DTFNSC(+329.23)GMVQYADIK.M	Y	38.14	2019.96	15	0.3	674.327	3	42.92	228000	1	24684
F1R2E0|F1R2E0_DANRE	Heterogeneous nuclear ribonucleoprotein M	ZDB-GENE-030131-6898﻿, hnrnpm	R.GC(+329.23)AVVEFR.T	Y	24.16	1208.65	8	1	403.892	3	23.34	749000	1	12688
F1R2S5|F1R2S5_DANRE	Phosvitin	ZDB-GENE-001201-4﻿, vtg5	K.FSWGAEC(+329.23)K.Q	N	18.79	1255.62	8	1.1	419.548	3	25.67	423000	1	14141
F1R2S5|F1R2S5_DANRE	Phosvitin	ZDB-GENE-001201-4﻿, vtg5	K.TQNIYEMQEAGAQGVC(+329.23)R.T	N	26.36	2226.07	17	0.6	743.032	3	32.02	1200000	1	18056
F1R3G4|F1R3G4_DANRE	Myosin, heavy chain 10, non-muscle	ZDB-GENE-030616-162﻿, myh10	R.EDQSILC(+329.23)TGESGAGK.T	N	29.84	1822.89	15	1.9	608.639	3	22.15	5670000	1	11947
F1R4L5|F1R4L5_DANRE	POF1B actin-binding protein	ZDB-GENE-030131-4287﻿, pof1b	K.LAGQC(+329.23)SSSTIQIK.T	Y	36.65	1663.91	13	1.3	555.646	3	20.49	1740000	1	10907
F1R5K7|F1R5K7_DANRE	Heparan sulfate proteoglycan 2	ZDB-GENE-080807-4﻿, hspg2	K.EGDQGAYTC(+329.23)EAINAK.G	Y	23.62	1897.9	15	1.1	633.643	3	19.99	948000	1	10596
F1R5K7|F1R5K7_DANRE	Heparan sulfate proteoglycan 2	ZDB-GENE-080807-4﻿, hspg2	K.QC(+329.23)ASSTWSR.D	Y	15.84	1353.67	9	-4.3	677.837	2	11.23	103000	1	5156
F1R5K7|F1R5K7_DANRE	Heparan sulfate proteoglycan 2	ZDB-GENE-080807-4﻿, hspg2	R.IENLEQSNEGIYTC(+329.23)R.V	Y	30.08	2097.04	15	1	700.02	3	30.76	808000	1	17280
F1R5K7|F1R5K7_DANRE	Heparan sulfate proteoglycan 2	ZDB-GENE-080807-4﻿, hspg2	R.TPGLYLGTC(+329.23)EK.C	Y	22.47	1509.81	11	0.9	504.277	3	28.79	889000	1	16074
F1R5K7|F1R5K7_DANRE	Heparan sulfate proteoglycan 2	ZDB-GENE-080807-4﻿, hspg2	R.VGDPINLEC(+329.23)QAAGEPR.P	Y	32.08	1997.02	16	1.1	666.681	3	33.3	704000	1	18845
F1R6G3|F1R6G3_DANRE	Lumican	ZDB-GENE-040625-24﻿, lum	K.FELTNIC(+329.23)R.F	Y	24.31	1323.72	8	0.9	442.247	3	34.56	4330000	1	19614
F1R6L6|F1R6L6_DANRE	Nucleolin	ZDB-GENE-030131-6986﻿, ncl	K.EALENC(+329.23)NNTDIEGR.S	Y	41.77	1905.91	14	1.5	636.31	3	18.24	707000	1	9499
F1R6L6|F1R6L6_DANRE	Nucleolin	ZDB-GENE-030131-6986﻿, ncl	K.GFGFVDFDNEQDC(+329.23)K.A	Y	24.92	1948.88	14	1	650.635	3	48.84	1190000	1	28265
F1R858|F1R858_DANRE	Serotransferrin	ZDB-GENE-980526-35﻿, tfa	K.C(+329.23)LQEIK.G	N	16.65	1061.61	6	1.1	531.813	2	12.07	201000	1	5672
F1R858|F1R858_DANRE	Serotransferrin	ZDB-GENE-980526-35﻿, tfa	K.IPESAIC(+329.23)GEK.D	Y	33.35	1374.74	10	1.1	688.377	2	17.35	128000	1	8944
F1R858|F1R858_DANRE	Serotransferrin	ZDB-GENE-980526-35﻿, tfa	K.SEDFELIC(+329.23)PNTPDTTMK.Y	Y	33.9	2269.08	17	1.1	757.368	3	45.54	1260000	1	26268
F1R858|F1R858_DANRE	Transferrin-a	ZDB-GENE-980526-35﻿, tfa	K.WC(+329.23)VTTQNEQSK.C	Y	36.13	1651.82	11	1.3	551.614	3	18.02	527000	1	9361
F1R889|F1R889_DANRE	Myh9l2 protein	ZDB-GENE-030131-5870﻿, myh9a	K.DC(+329.23)SAVESQLK.D	Y	28.74	1407.72	10	1.5	704.87	2	17.86	147000	1	9260
F1R889|F1R889_DANRE	Myh9l2 protein	ZDB-GENE-030131-5870﻿, myh9a	R.EDQSILC(+329.23)TGESGAGK.T	N	29.84	1822.89	15	1.9	608.639	3	22.15	5670000	1	11947
F1R8F2|F1R8F2_DANRE	Sc:d0202	ZDB-GENE-080226-9﻿, sc:d0202	A.EC(+329.23)PLQINPPK.L	Y	30.3	1466.81	10	2.3	489.946	3	27.63	870000	1	15356
F1R966|F1R966_DANRE	Clathrin heavy chain	ZDB-GENE-030131-2299﻿, cltca	R.C(+329.23)NEPAVWSQLAK.A	Y	25.35	1673.88	12	1.6	558.967	3	37.79	335000	1	21580
F1R966|F1R966_DANRE	Clathrin heavy chain	ZDB-GENE-030131-2299﻿, cltca	R.ESNC(+329.23)YNPER.V	Y	21.58	1439.67	9	1.1	480.897	3	10.25	97000	1	4556
F1R9P5|F1R9P5_DANRE	Filamin A, alpha (actin-binding protein 280)	ZDB-GENE-030131-2145﻿, flna	K.C(+329.23)QGQGLGNNVR.A	N	42.78	1473.77	11	1.7	492.264	3	10.16	341000	1	4500
F1R9P5|F1R9P5_DANRE	Filamin A, alpha (actin-binding protein 280)	ZDB-GENE-030131-2145﻿, flna	K.DTVEC(+329.23)SVEDK.G	N	15.06	1452.7	10	0.7	485.24	3	12.63	26600	1	6018
F1R9P5|F1R9P5_DANRE	Filamin A, alpha (actin-binding protein 280)	ZDB-GENE-030131-2145﻿, flna	K.GLEEPC(+329.23)K.K	N	22.75	1103.58	7	2.1	552.801	2	10.93	58800	1	4975
F1R9P5|F1R9P5_DANRE	Filamin A, alpha (actin-binding protein 280)	ZDB-GENE-030131-2145﻿, flna	K.VDINTEDQEDGTC(+329.23)K.V	N	32.21	1894.88	14	1	632.634	3	15.88	2740000	1	8031
F1R9P5|F1R9P5_DANRE	Filamin A, alpha (actin-binding protein 280)	ZDB-GENE-030131-2145﻿, flna	K.VPC(+329.23)EEILVK.H	N	39.03	1357.78	9	0.4	453.602	3	27.04	761000	1	14989
F1R9P5|F1R9P5_DANRE	Filamin A, alpha (actin-binding protein 280)	ZDB-GENE-030131-2145﻿, flna	K.VTYC(+329.23)PTEPGNYIINIK.F	N	16.75	2153.14	16	1.4	718.721	3	48	304000	1	27754
F1R9P5|F1R9P5_DANRE	Filamin A, alpha (actin-binding protein 280)	ZDB-GENE-030131-2145﻿, flna	R.AASVANVGSQC(+329.23)DLSLK.I	N	18.09	1891	16	1.4	631.343	3	31.69	390000	1	17852
F1R9P5|F1R9P5_DANRE	Filamin A, alpha (actin-binding protein 280)	ZDB-GENE-030131-2145﻿, flna	R.C(+329.23)SGPGLER.A	N	27.1	1146.6	8	5.4	383.21	3	10.25	142000	1	4559
F1R9P5|F1R9P5_DANRE	Filamin A, alpha (actin-binding protein 280)	ZDB-GENE-030131-2145﻿, flna	R.EEPC(+329.23)LLK.M	N	25.12	1159.65	7	1.2	580.832	2	20.82	1200000	1	11115
F1R9P5|F1R9P5_DANRE	Filamin A, alpha (actin-binding protein 280)	ZDB-GENE-030131-2145﻿, flna	R.VPVTEGC(+329.23)DPAR.V	N	31.3	1471.77	11	1.1	491.596	3	13.86	516000	1	6778
F1RB09|F1RB09_DANRE	Fibronectin	ZDB-GENE-030131-6545﻿, fn1b	K.GEWTC(+329.23)KPVAER.C	N	16.21	1603.83	11	2.3	401.967	4	15.17	79700	1	7593
F1RB09|F1RB09_DANRE	Fibronectin	ZDB-GENE-030131-6545﻿, fn1b	K.ISC(+329.23)TIANR.C	N	35.37	1205.68	8	0.4	402.899	3	12.55	510000	1	5970
F1RB09|F1RB09_DANRE	Fibronectin	ZDB-GENE-030131-6545﻿, fn1b	K.WC(+329.23)GTTADYDR.E	Y	37.99	1515.7	10	1	506.24	3	18.28	4860000	1	9520
F1RBG8|F1RBG8_DANRE	Zgc:153129	ZDB-GENE-061013-189﻿, cst14b.1	K.SC(+329.23)QDPIHYF	N	27.08	1437.69	9	1.7	480.239	3	36.38	1140000	1	20725
F1RBJ8|F1RBJ8_DANRE	RNA helicase	ZDB-GENE-030131-18﻿, ddx17	K.STC(+329.23)IYGGAPK.G	Y	32.54	1324.7	10	1.1	442.575	3	15.66	1030000	1	7893
F1RBP8|F1RBP8_DANRE	Fibronectin	ZDB-GENE-000426-1﻿, fn1a	K.GEWTC(+329.23)KPVAER.C	N	16.21	1603.83	11	2.3	401.967	4	15.17	79700	1	7593
F1RBP8|F1RBP8_DANRE	Fibronectin	ZDB-GENE-000426-1﻿, fn1a	K.ISC(+329.23)TIANR.C	N	35.37	1205.68	8	0.4	402.899	3	12.55	510000	1	5970
F1RBP8|F1RBP8_DANRE	Fibronectin	ZDB-GENE-000426-1﻿, fn1a	K.TFYSC(+329.23)TSEGR.N	Y	26.08	1478.7	10	1.6	493.909	3	16.26	249000	1	8263
F1RBP8|F1RBP8_DANRE	Fibronectin	ZDB-GENE-000426-1﻿, fn1a	R.NDGQLWC(+329.23)STSSDFEK.D	Y	21.68	2044.94	15	1	682.653	3	36.52	439000	1	20813
F1RBS6|F1RBS6_DANRE	Nucleoside diphosphate kinase	ZDB-GENE-000210-32﻿, nme2b.1	K.SC(+329.23)AQQWIYE	Y	21.29	1455.7	9	1.1	728.859	2	37.97	2470000	1	21692
F1RC33|F1RC33_DANRE	Heterogeneous nuclear ribonucleoprotein L	ZDB-GENE-040426-2707﻿, hnrnpl2	K.LC(+329.23)FSTAQHAN	N	25.53	1419.71	10	0.8	474.245	3	18.53	1470000	1	9675
F1RDQ8|F1RDQ8_DANRE	Plectin b	ZDB-GENE-100917-2﻿, plecb	R.C(+329.23)DNFTTSWR.D	N	49.26	1457.69	9	1.4	486.905	3	28.94	1050000	1	16167
F6NIA2|F6NIA2_DANRE	Lysine-specific histone demethylase	ZDB-GENE-030131-7828﻿, kdm1a	K.C(+329.23)PLYEANGQAGER.C	Y	44.78	1735.85	13	2.2	579.626	3	16.99	298000	1	8717
F6NK37|F6NK37_DANRE	Complement factor H	ZDB-GENE-050208-661﻿, cfh	K.C(+329.23)NSYYVLSGR.K	Y	34.77	1489.76	10	0.9	497.593	3	26.62	643000	1	14724
F6NK37|F6NK37_DANRE	Complement factor H	ZDB-GENE-050208-661﻿, cfh	K.C(+329.23)SHPGDAANADFK.L	Y	32.34	1660.78	13	1.6	554.602	3	11.16	240000	1	5110
F6NK37|F6NK37_DANRE	Complement factor H	ZDB-GENE-050208-661﻿, cfh	K.TAEVDC(+329.23)DPGFISDPPSIK.C	Y	20.99	2219.1	18	1.1	740.707	3	42.8	549000	1	24613
F6NK37|F6NK37_DANRE	Complement factor H	ZDB-GENE-050208-661﻿, cfh	K.GSDAPLC(+329.23)IR.E	Y	16.07	1259.69	9	1.4	420.903	3	21.72	196000	1	11682
F6NK37|F6NK37_DANRE	Complement factor H-like 4	ZDB-GENE-050208-661﻿, cfh	R.SQGWDNAIPEC(+329.23)EAVK.C	Y	20.73	1974.97	15	1.2	659.33	3	35.25	2170000	1	20038
F6NVV4|F6NVV4_DANRE	Deoxynucleotidyltransferase, terminal,-interacting protein 2	ZDB-GENE-080513-5﻿, dnttip2	K.DADASGAESC(+329.23)SSAVSLTK.G	Y	22.82	2026.97	18	3	676.665	3	22.23	249000	1	11999
F6NVV4|F6NVV4_DANRE	Deoxynucleotidyltransferase, terminal,-interacting protein 2	ZDB-GENE-080513-5﻿, dnttip2	R.DADQSEPESC(+329.23)SSSVSGLR.G	Y	18.72	2182	18	3	728.343	3	20.89	315000	1	11162
F6P921|F6P921_DANRE	Complement factor H-like 4	ZDB-GENE-030131-251﻿, cfhl4	K.DQIQFAC(+329.23)LR.E	Y	17.8	1421.77	9	1.3	474.93	3	36.73	77600	1	20938
F6P921|F6P921_DANRE	Complement factor H-like 4	ZDB-GENE-030131-251﻿, cfhl4	R.EITC(+329.23)QSNGQWSSPFPK.C	Y	20.87	2137.05	16	1	713.357	3	38.04	295000	1	21731
F6PEJ8|F6PEJ8_DANRE	Sc:d0202	ZDB-GENE-080226-9﻿, sc:d0202	A.EC(+329.23)PLQINPPK.L	Y	30.3	1466.81	10	2.3	489.946	3	27.63	870000	1	15356
F8W3L6|F8W3L6_DANRE	Myh9l2 protein	ZDB-GENE-030131-5870﻿, myh9a	K.DC(+329.23)SAVESQLK.D	Y	28.74	1407.72	10	1.5	704.87	2	17.86	147000	1	9260
F8W3L6|F8W3L6_DANRE	Myosin, heavy chain 9b, non-muscle	ZDB-GENE-030131-998﻿, myh9b	R.EDQSILC(+329.23)TGESGAGK.T	N	29.84	1822.89	15	1.9	608.639	3	22.15	5670000	1	11947
F8W475|F8W475_DANRE	Serpin peptidase inhibitor, clade B (Ovalbumin), member 1, like 4	ZDB-GENE-030131-7169﻿, serpinb1l4	K.C(+329.23)PAQPVPGQK.A	Y	33.53	1352.74	10	0.6	451.922	3	9.7	1070000	1	4218
F8W4E3|F8W4E3_DANRE	Heterogeneous nuclear ribonucleoprotein A/B	ZDB-GENE-030131-185﻿, hnrnpaba	K.FGEVTDC(+329.23)TIK.M	Y	29.18	1440.75	10	0.3	481.257	3	24.37	5920000	1	13331
F8W4R4|F8W4R4_DANRE	POF1B actin-binding protein	ZDB-GENE-030131-4287﻿, pof1b	K.LAGQC(+329.23)SSSTIQIK.T	Y	36.65	1663.91	13	1.3	555.646	3	20.49	1740000	1	10907
F8W5J3|F8W5J3_DANRE	Septin	ZDB-GENE-040426-1008﻿, sept7a	K.ADTLTPEEC(+329.23)QQFK.K	N	15.35	1837.91	13	0.8	613.644	3	24.95	433000	1	13694
F8W5J3|F8W5J3_DANRE	Septin	ZDB-GENE-030131-37﻿, sept7b	K.LAAVTC(+329.23)NGIDNNK.A	Y	26.17	1660.88	13	1.4	554.634	3	19.37	205000	1	10204
H2EQR6|H2EQR6_DANRE	Desmocollin a	ZDB-GENE-030131-7531﻿, dsg2.1	R.LNC(+329.23)FDADEPGNPNSQIK.Y	Y	40.07	2190.06	17	1.2	731.027	3	29.02	1740000	1	16212
I3IRX2|I3IRX2_DANRE	Si:dkey-266f7.5	ZDB-GENE-070705-437﻿, si:dkey-266f7.5	R.EC(+329.23)VTFDQAK.V	Y	16.44	1368.69	9	0	457.238	3	17.75	175000	1	9191
I3ISA3|I3ISA3_DANRE	Myosin, heavy chain 10, non-muscle	ZDB-GENE-030616-162﻿, myh10	R.EDQSILC(+329.23)TGESGAGK.T	N	29.84	1822.89	15	1.9	608.639	3	22.15	5670000	1	11947
K7DY89|K7DY89_DANRE	nucleoprotein TPR	ZDB-GENE-030131-6410	R.TSELETQLDC(+329.23)IQK.T	Y	20	1835.95	13	0.7	612.991	3	36.98	260000	1	21088
Q08BN2|Q08BN2_DANRE	Zgc:153129	ZDB-GENE-061013-189﻿, cst14b.1	K.SC(+329.23)QDPIHYF	N	27.08	1437.69	9	1.7	480.239	3	36.38	1140000	1	20725
Q08CA7|Q08CA7_DANRE	Mesencephalic astrocyte-derived neurotrophic factor	ZDB-GENE-060929-640﻿, manf	K.ILEEWGESC(+329.23)K.G	Y	20.68	1521.77	10	1.7	508.265	3	29.24	1410000	1	16349
Q08CQ9|Q08CQ9_DANRE	Nucleolin	ZDB-GENE-030131-6986﻿, ncl	K.EALENC(+329.23)NNTDIEGR.S	Y	41.77	1905.91	14	1.5	636.31	3	18.24	707000	1	9499
Q08CQ9|Q08CQ9_DANRE	Nucleolin	ZDB-GENE-030131-6986﻿, ncl	K.GFGFVDFDNEQDC(+329.23)K.A	Y	24.92	1948.88	14	1	650.635	3	48.84	1190000	1	28265
Q0P475|Q0P475_DANRE	Ribosomal protein S5	ZDB-GENE-020419-12﻿, rps5	K.AQC(+329.23)PIVER.V	Y	38.4	1243.69	8	1.3	415.572	3	13.03	3770000	1	6262
Q0P475|Q0P475_DANRE	Zgc:153322 protein	ZDB-GENE-060825-73﻿, zgc:153322	R.KAQC(+329.23)PIVER.V	Y	24.73	1371.79	9	0.8	458.27	3	9.71	566000	1	4225
Q1JPT2|Q1JPT2_DANRE	Plakophilin 3a	ZDB-GENE-060512-114﻿, pkp3a	K.AEPIGC(+329.23)FTPN.S	N	27.62	1376.7	10	0.8	689.356	2	34.9	4070000	1	19823
Q1JPT2|Q1JPT2_DANRE	Plakophilin 3a	ZDB-GENE-060512-114﻿, pkp3a	K.AEPIGC(+329.23)FTPNSK.K	N	25.18	1591.82	12	1.3	531.616	3	26.78	1070000	1	14827
Q1JPY2|Q1JPY2_DANRE	Myosin light chain alkali, smooth-muscle isoform	ZDB-GENE-030131-9170﻿, zgc:153867	K.ITYNQC(+329.23)GDVMR.A	Y	35.89	1627.8	11	1	543.608	3	21.46	488000	1	11519
Q1JPZ8|Q1JPZ8_DANRE	Serine/threonine-protein phosphatase	ZDB-GENE-030616-609﻿, ppp1cb	R.GNHEC(+329.23)ASINR.I	N	24.42	1428.71	10	0.8	477.244	3	6.63	69100	1	2345
Q1L8P0|Q1L8P0_DANRE	Cartilage associated protein	ZDB-GENE-040426-2619﻿, crtap	K.VYDEC(+329.23)IAASEGSR.Q	Y	35.91	1727.84	13	1.5	576.953	3	19.94	722000	1	10561
Q1LWN2|Q1LWN2_DANRE	Phosvitin	ZDB-GENE-001201-1﻿, vtg1	K.FSWGAEC(+329.23)K.Q	N	18.79	1255.62	8	1.1	419.548	3	25.67	423000	1	14141
Q1LWN2|Q1LWN2_DANRE	Phosvitin	ZDB-GENE-001201-1﻿, vtg1	K.TQNIYEMQEAGAQGVC(+329.23)R.T	N	26.36	2226.07	17	0.6	743.032	3	32.02	1200000	1	18056
Q1LXE1|Q1LXE1_DANRE	Hapln1	ZDB-GENE-050302-175﻿, hapln1a	R.C(+329.23)DAGWLADGSVR.Y	N	43.38	1577.78	12	1.3	526.935	3	32.61	1770000	1	18424
Q1LXE1|Q1LXE1_DANRE	Hyaluronan proteoglycan link protein 1	ZDB-GENE-050302-175﻿, hapln1a	K.NC(+329.23)SPTEAAVR.F	Y	31.87	1375.71	10	0.9	459.577	3	10.68	131000	1	4815
Q1MSY2|Q1MSY2_DANRE	Novel protein similar to vertebrate telomere-associated protein RIF1 homolog (Rif1)	ZDB-GENE-030131-3406﻿, rif1	R.AC(+329.23)EEETPSPIPK.S	Y	27.56	1628.83	12	2.1	543.951	3	19.37	191000	1	10205
Q1MTC4|Q1MTC4_DANRE	Phosvitin	ZDB-GENE-001201-6﻿, vtg7	K.C(+329.23)YSVEPVLR.C	N	45.54	1393.76	9	0.2	465.594	3	29.4	238000	1	16447
Q1MTC4|Q1MTC4_DANRE	Phosvitin	ZDB-GENE-001201-2﻿, vtg2	K.TQNIYELQEAGAQGVC(+329.23)K.T	Y	29.89	2180.11	17	1.9	727.712	3	35.05	1060000	1	19916
Q1RM62|Q1RM62_DANRE	Macrophage-capping protein	ZDB-GENE-030131-9653﻿, gsna	R.VYVC(+329.23)DEGVER.E	Y	43.08	1496.75	10	0.7	499.924	3	18.33	675000	1	9553
Q2LEK1|Q2LEK1_DANRE	Dynein cytoplasmic 1 heavy chain 1	ZDB-GENE-030131-7050﻿, dync1h1	R.IQFVGAC(+329.23)NPPTDPGR.K	N	23.97	1899.98	15	1.7	634.336	3	31.48	101000	1	17728
Q2PBM7|Q2PBM7_DANRE	Long form of collagen XVIII alpha 1 chain	ZDB-GENE-030516-3﻿, col18a1a	R.QTDNYC(+329.23)ETWR.A	Y	23.54	1643.76	10	0.9	548.927	3	21.55	436000	1	11577
Q2PBM8|Q2PBM8_DANRE	Intermediate form of collagen XVIII alpha 1 chain	ZDB-GENE-030516-3﻿, col18a1a	R.QTDNYC(+329.23)ETWR.A	Y	23.54	1643.76	10	0.9	548.927	3	21.55	436000	1	11577
Q2PBM9|Q2PBM9_DANRE	Short form of collagen XVIII alpha 1 chain	ZDB-GENE-030516-3﻿, col18a1a	R.QTDNYC(+329.23)ETWR.A	Y	23.54	1643.76	10	0.9	548.927	3	21.55	436000	1	11577
Q32PQ2|Q32PQ2_DANRE	Annexin	ZDB-GENE-030131-5274﻿, anxa1c	R.SEAQLC(+329.23)K.I	Y	16.01	1106.6	7	2.2	554.306	2	7.91	22600	1	3120
Q499A8|Q499A8_DANRE	Poly [ADP-ribose] polymerase	ZDB-GENE-030131-3955﻿, parp1	K.SDAYYC(+329.23)TGDISAWTK.C	Y	20.12	2008.94	15	0.3	670.654	3	42.92	78000	1	24689
Q4F876|Q4F876_DANRE	Calponin	ZDB-GENE-030131-542﻿, cnn2	K.C(+329.23)ASQAGMNAYGTR.R	Y	53.1	1657.79	13	-0.9	553.602	3	13.49	69800	1	6548
Q4FAI8|Q4FAI8_DANRE	Tenascin C	ZDB-GENE-980526-104﻿, tnc	A.GFAGEDC(+329.23)SIK.T	N	16.51	1354.68	10	1.1	452.566	3	18.58	1090000	1	9709
Q4FAI8|Q4FAI8_DANRE	Tenascin C	ZDB-GENE-980526-104﻿, tnc	R.PFSTYDNDNDIAVTNC(+329.23)ALSYK.G	N	17.65	2679.27	21	0.8	894.098	3	46.93	725000	1	27111
Q4JIY5|Q4JIY5_DANRE	Elongation factor 1-alpha	ZDB-GENE-990415-52﻿, eef1a1l1	M.C(+329.23)VESFSTYPPLGR.F	Y	38.33	1783.91	13	1.5	595.646	3	38.71	1560000	1	22139
Q4QRF3|Q4QRF3_DANRE	Phosvitin	ZDB-GENE-001201-4﻿, vtg5	K.FSWGAEC(+329.23)K.Q	N	18.79	1255.62	8	1.1	419.548	3	25.67	423000	1	14141
Q4QRF3|Q4QRF3_DANRE	Phosvitin	ZDB-GENE-001201-4﻿, vtg5	K.TQNIYEMQEAGAQGVC(+329.23)R.T	N	26.36	2226.07	17	0.6	743.032	3	32.02	1200000	1	18056
Q4U0S2|Q4U0S2_DANRE	Smooth muscle myosin heavy chain	ZDB-GENE-050531-1﻿, myh11a	R.EDQSILC(+329.23)TGESGAGK.T	N	29.84	1822.89	15	1.9	608.639	3	22.15	5670000	1	11947
Q4V8R9|Q4V8R9_DANRE	Septin	ZDB-GENE-040426-1008﻿, sept7a	K.ADTLTPEEC(+329.23)QQFK.K	N	15.35	1837.91	13	0.8	613.644	3	24.95	433000	1	13694
Q4V8R9|Q4V8R9_DANRE	Septin	ZDB-GENE-030131-37﻿, sept7b	K.LAAVTC(+329.23)NGIDNNK.A	Y	26.17	1660.88	13	1.4	554.634	3	19.37	205000	1	10204
Q4V966|Q4V966_DANRE	Septin	ZDB-GENE-040426-1008﻿, sept7a	K.ADTLTPEEC(+329.23)QQFK.K	N	15.35	1837.91	13	0.8	613.644	3	24.95	433000	1	13694
Q4V9C5|Q4V9C5_DANRE	Zgc:113842 protein	ZDB-GENE-030131-3151﻿, ilf3a	K.EASGEPC(+329.23)AESSPQDALDR.Q	Y	21.8	2190.01	18	1.3	731.01	3	22.59	612000	1	12222
Q4V9C6|Q4V9C6_DANRE	Zgc:113842 protein	ZDB-GENE-030131-3151﻿, ilf3a	K.EASGEPC(+329.23)AESSPQDALDR.Q	Y	21.8	2190.01	18	1.3	731.01	3	22.59	612000	1	12222
Q4VBI5|Q4VBI5_DANRE	NADH dehydrogenase [ubiquinone] 1 alpha subcomplex subunit 2	ZDB-GENE-050522-377﻿, ndufa2	R.EC(+329.23)SGVQPVLWAR.Y	Y	30.28	1672.89	12	1.9	558.639	3	37.56	281000	1	21437
Q502R1|Q502R1_DANRE	Thrombospondin 4b	ZDB-GENE-020708-4﻿, thbs4b	R.IDNC(+329.23)PENAEITLTDFR.A	Y	38.75	2179.08	16	4.2	727.37	3	47.44	171000	1	27415
Q52WY2|Q52WY2_DANRE	Cell division control protein 42 homolog	ZDB-GENE-030131-8783﻿, cdc42	K.YVEC(+329.23)SALTQR.G	Y	37.57	1497.78	10	0.6	500.268	3	18.54	406000	1	9682
Q567N5|Q567N5_DANRE	60S ribosomal protein L6	ZDB-GENE-030131-8671﻿, rpl6	K.FC(+329.23)IATNTK.V	Y	25.15	1225.67	8	1.2	409.564	3	18.57	1520000	1	9702
Q568H0|Q568H0_DANRE	Epithelial cell adhesion molecule	ZDB-GENE-040426-2209﻿, epcam	K.C(+329.23)EPAETYWVR.V	N	47.15	1581.78	10	2.2	528.269	3	30.69	1850000	1	17239
Q5BJ31|Q5BJ31_DANRE	Ighm protein	ZDB-GENE-030925-46﻿, ighm	K.C(+329.23)IAENTGK.T	Y	18.44	1163.62	8	1.2	388.88	3	6.97	15800	1	2555
Q5BJ31|Q5BJ31_DANRE	Ighm protein	ZDB-GENE-030925-46﻿, ighm	K.KPYTC(+329.23)EASNSVGAPK.T	Y	16.51	1879.97	15	1.5	627.664	3	11.88	196000	1	5558
Q5BJA1|Q5BJA1_DANRE	40S ribosomal protein S17	ZDB-GENE-050320-15﻿, zgc:114188	R.VC(+329.23)EEIAIIPSK.K	Y	39.65	1529.87	11	1.5	510.964	3	35.05	1230000	1	19914
Q5BJA1|Q5BJA1_DANRE	40S ribosomal protein S17	ZDB-GENE-050320-15﻿, zgc:114188	R.VC(+329.23)EEIAIIPSKK.L	Y	22.27	1657.96	12	0.6	553.662	3	27.55	227000	1	15301
Q5RGK8|Q5RGK8_DANRE	Staphylococcal nuclease domain-containing protein	ZDB-GENE-030131-3124﻿, snd1	K.EVC(+329.23)FTVENK.T	Y	29.65	1396.72	9	1.2	466.582	3	23.09	1860000	1	12531
Q5RGK8|Q5RGK8_DANRE	Staphylococcal nuclease domain-containing protein	ZDB-GENE-030131-3124﻿, snd1	R.LC(+329.23)DLEDQAK.S	Y	37.83	1362.7	9	1.2	455.242	3	16.35	1560000	1	8319
Q5RGK8|Q5RGK8_DANRE	Staphylococcal nuclease domain-containing protein	ZDB-GENE-030131-3124﻿, snd1	R.RGEFC(+329.23)IAK.F	Y	17.33	1251.7	8	0.9	418.24	3	15.4	583000	1	7736
Q5RHR0|Q5RHR0_DANRE	Poly [ADP-ribose] polymerase	ZDB-GENE-030131-3955﻿, parp1	K.SDAYYC(+329.23)TGDISAWTK.C	Y	20.12	2008.94	15	0.3	670.654	3	42.92	78000	1	24689
Q5RI45|Q5RI45_DANRE	Decorin	ZDB-GENE-010102-1﻿, dcn	K.IAAVGTEDFC(+329.23)PPGYNTK.K	Y	28.32	2111.06	17	0.8	704.693	3	38.66	2010000	1	22106
Q5RI45|Q5RI45_DANRE	Decorin	ZDB-GENE-010102-1﻿, dcn	R.VAQC(+329.23)SDLGLK.T	Y	28.63	1361.75	10	0.9	454.926	3	19.44	2950000	1	10252
Q5U3D1|Q5U3D1_DANRE	Myosin light chain alkali, smooth-muscle isoform	ZDB-GENE-030131-9170﻿, zgc:153867	K.ITYNQC(+329.23)GDVMR.A	Y	35.89	1627.8	11	1	543.608	3	21.46	488000	1	11519
Q5XJU0|Q5XJU0_DANRE	BUB3 budding uninhibited by benzimidazoles 3-like protein	ZDB-GENE-041010-210﻿, bub3	R.TPC(+329.23)NAGTFTQPEK.V	Y	36.2	1721.86	13	1.3	574.962	3	16.7	1360000	1	8538
Q5XWB3|Q5XWB3_DANRE	Actin-depolymerizing factor	ZDB-GENE-030131-9653﻿, gsna	R.VYVC(+329.23)DEGVER.E	Y	43.08	1496.75	10	0.7	499.924	3	18.33	675000	1	9553
Q60H44|Q60H44_DANRE	Hapln1	ZDB-GENE-050302-175﻿, hapln1a	R.C(+329.23)DAGWLADGSVR.Y	N	43.38	1577.78	12	1.3	526.935	3	32.61	1770000	1	18424
Q60H44|Q60H44_DANRE	Hyaluronan proteoglycan link protein 1	ZDB-GENE-050302-175﻿, hapln1a	K.NC(+329.23)SPTEAAVR.F	Y	31.87	1375.71	10	0.9	459.577	3	10.68	131000	1	4815
Q6AZA2|Q6AZA2_DANRE	NADH dehydrogenase [ubiquinone] flavoprotein 1, mitochondrial	ZDB-GENE-040808-73﻿, ndufv1	K.YLVVNADEGEPGTC(+329.23)K.D	Y	30.6	1922.96	15	1.2	641.995	3	27.81	3680000	1	15462
Q6DG81|Q6DG81_DANRE	Plastin 3 (T isoform)	ZDB-GENE-040718-10﻿, pls3	R.AEC(+329.23)MLLQADK.L	Y	42.83	1449.75	10	1.7	484.259	3	25.81	473000	1	14232
Q6DHL6|Q6DHL6_DANRE	40S ribosomal protein S6	ZDB-GENE-040801-8﻿, rps6	K.LNISFPATGC(+329.23)QK.L	Y	20.41	1606.87	12	1.4	536.631	3	37.69	1540000	1	21516
Q6DHS2|Q6DHS2_DANRE	Fibrinopeptide A	ZDB-GENE-031010-21﻿, fga	K.GSC(+329.23)ASYSEFSVDR.E	Y	23.61	1735.8	13	1.1	579.609	3	27.66	1110000	1	15370
Q6DRC6|Q6DRC6_DANRE	60S ribosomal protein L6	ZDB-GENE-030131-8671﻿, rpl6	K.FC(+329.23)IATNTK.V	Y	25.15	1225.67	8	1.2	409.564	3	18.57	1520000	1	9702
Q6DRD1|Q6DRD1_DANRE	ATP synthase subunit O, mitochondrial	ZDB-GENE-050522-147﻿, atp5po	R.GEVTC(+329.23)SVTTAQPLDEASLAELK.V	Y	32.69	2590.34	22	0.9	864.453	3	49.19	1020000	1	28478
Q6DRE3|Q6DRE3_DANRE	Nop58 protein	ZDB-GENE-040426-2140﻿, nop58	K.IITDNLAYC(+329.23)K.T	Y	17.9	1481.81	10	0.4	494.945	3	29.39	346000	1	16442
Q6DRE5|Q6DRE5_DANRE	Nop56 protein	ZDB-GENE-040109-1﻿, nop56	R.IDC(+329.23)FSEVPTSVFGDK.L	Y	22.62	1971.98	15	1.5	658.335	3	50.46	340000	1	29249
Q6DRE6|Q6DRE6_DANRE	60S ribosomal protein L12	ZDB-GENE-030131-5297﻿, rpl12	K.EILGTAQSVGC(+329.23)TIDGR.L	Y	33.35	1948.03	16	1.2	650.35	3	37.39	2280000	1	21337
Q6DRE6|Q6DRE6_DANRE	60S ribosomal protein L12	ZDB-GENE-030131-5297﻿, rpl12	R.C(+329.23)TGGEVGATSSLAPK.I	Y	38.53	1705.89	15	0.7	569.637	3	19.06	628000	1	10012
Q6DRE6|Q6DRE6_DANRE	60S ribosomal protein L12	ZDB-GENE-030131-5297﻿, rpl12	R.LPHDVIDDINSGAVEC(+329.23)PTE	Y	19.01	2352.15	19	1.5	785.057	3	45.65	949000	1	26335
Q6DRN7|Q6DRN7_DANRE	60S ribosomal protein L14	ZDB-GENE-030131-2085﻿, rpl14	K.C(+329.23)LQLTDYVIK.V	Y	24.78	1523.86	10	0.8	508.961	3	45.47	327000	1	26227
Q6DRN7|Q6DRN7_DANRE	60S ribosomal protein L14	ZDB-GENE-030131-2085﻿, rpl14	R.ALVDGPC(+329.23)TGVK.R	Y	38.15	1387.77	11	0.9	463.598	3	20.52	6590000	1	10931
Q6IMF9|Q6IMF9_DANRE	Serotransferrin	ZDB-GENE-980526-35﻿, tfa	K.C(+329.23)LQEIK.G	N	16.65	1061.61	6	1.1	531.813	2	12.07	201000	1	5672
Q6IMF9|Q6IMF9_DANRE	Serotransferrin	ZDB-GENE-980526-35﻿, tfa	K.IPESAIC(+329.23)GEK.D	Y	33.35	1374.74	10	1.1	688.377	2	17.35	128000	1	8944
Q6IMF9|Q6IMF9_DANRE	Serotransferrin	ZDB-GENE-980526-35﻿, tfa	K.SEDFELIC(+329.23)PNTPDTTMK.Y	Y	33.9	2269.08	17	1.1	757.368	3	45.54	1260000	1	26268
Q6IMF9|Q6IMF9_DANRE	Serotransferrin	ZDB-GENE-980526-35﻿, tfa	K.WC(+329.23)VTTQNEQSK.C	Y	36.13	1651.82	11	1.3	551.614	3	18.02	527000	1	9361
Q6IQ59|Q6IQ59_DANRE	Ubiquinol-cytochrome c reductase core protein 2b	ZDB-GENE-030131-1269﻿, uqcrc2b	K.NALSNSLYC(+329.23)PDFK.I	Y	42.26	1799.91	13	1.7	600.978	3	41.58	825000	1	23876
Q6IQN5|Q6IQN5_DANRE	Rac family small GTPase 2	ZDB-GENE-040625-27﻿, rac2	K.YLEC(+329.23)SALTQR.G	Y	37.73	1511.8	10	0.7	504.94	3	23.67	597000	1	12896
Q6IQQ7|Q6IQQ7_DANRE	Lumican	ZDB-GENE-040625-24﻿, lum	K.FELTNIC(+329.23)R.F	Y	24.31	1323.72	8	0.9	442.247	3	34.56	4330000	1	19614
Q6NSN3|Q6NSN3_DANRE	Ubiquinol-cytochrome c reductase core protein 1	ZDB-GENE-040426-1792﻿, uqcrc1	K.ASLVGQLNGTTPVC(+329.23)DEIGR.H	Y	16.05	2258.19	19	0.1	753.737	3	44.36	908000	1	25558
Q6NSN3|Q6NSN3_DANRE	Ubiquinol-cytochrome c reductase core protein I	ZDB-GENE-040426-1792﻿, uqcrc1	K.C(+329.23)PAVSAVGPIEQLPDYNR.M	Y	24.89	2257.17	18	0.4	753.399	3	45.15	74000	1	26032
Q6NSN6|Q6NSN6_DANRE	Serine/threonine-protein phosphatase	ZDB-GENE-040516-3﻿, ppp1caa	R.GNHEC(+329.23)ASINR.I	N	24.42	1428.71	10	0.8	477.244	3	6.63	69100	1	2345
Q6NUY9|Q6NUY9_DANRE	Microtubule-associated protein RP/EB family member 1	ZDB-GENE-040426-2256﻿, mapre1b	R.NIELIC(+329.23)QEK.E	Y	20.09	1417.78	9	1.2	709.898	2	26.96	130000	1	14934
Q6NV41|Q6NV41_DANRE	Hyaluronan and proteoglycan link protein 3	ZDB-GENE-040426-2089﻿, hapln3	Q.C(+329.23)DAGWLADGSVR.Y	N	43.38	1577.78	12	1.3	526.935	3	32.61	1770000	1	18424
Q6NWC3|Q6NWC3_DANRE	40S ribosomal protein S2	ZDB-GENE-040426-2454﻿, rps2	R.GC(+329.23)TATLGNFAK.A	Y	33.46	1410.75	11	1.1	471.258	3	24.31	1920000	1	13296
Q6NWH7|Q6NWH7_DANRE	RNA helicase	ZDB-GENE-030131-925﻿, ddx5	K.STC(+329.23)IYGGAPK.G	Y	32.54	1324.7	10	1.1	442.575	3	15.66	1030000	1	7893
Q6NWJ7|Q6NWJ7_DANRE	Phosphate carrier protein, mitochondrial	ZDB-GENE-040426-1916﻿, slc25a3b	A.AVADSGDSC(+329.23)AFGSGK.Y	Y	21.8	1699.8	15	1.6	567.609	3	16.3	3680000	1	8289
Q6NWL3|Q6NWL3_DANRE	Cartilage associated protein	ZDB-GENE-040426-2619﻿, crtap	K.VYDEC(+329.23)IAASEGSR.Q	Y	35.91	1727.84	13	1.5	576.953	3	19.94	722000	1	10561
Q6NXE0|Q6NXE0_DANRE	Zgc:77449	ZDB-GENE-040426-2397﻿, srsf9	R.EAGDVC(+329.23)FADVQR.D	Y	31.11	1637.8	12	0.8	546.942	3	27.73	158000	1	15414
Q6NY70|Q6NY70_DANRE	Epithelial cell adhesion molecule	ZDB-GENE-040426-2209﻿, epcam	K.C(+329.23)EPAETYWVR.A	N	47.15	1581.78	10	2.2	528.269	3	30.69	1850000	1	17239
Q6NYA1|Q6NYA1_DANRE	Heterogeneous nuclear ribonucleoprotein A/Bb	ZDB-GENE-040426-2516﻿, hnrnpabb	K.FGEVMDC(+329.23)TIK.M	Y	24.68	1470.74	10	2.2	491.255	3	31.39	550000	1	17668
Q6NYA4|Q6NYA4_DANRE	Dolichyl-diphosphooligosaccharide--protein glycosyltransferase subunit 2	ZDB-GENE-030131-7928﻿, rpn2	K.LGIFVADADETC(+329.23)R.F	Y	20.03	1737.89	13	0.2	580.305	3	40.42	411000	1	23180
Q6NYE1|Q6NYE1_DANRE	Fibrinogen beta chain	ZDB-GENE-030131-9261﻿, fgb	K.EC(+329.23)EDIIR.K	Y	18.89	1205.63	7	0.9	402.884	3	17.07	375000	1	8767
Q6NYE1|Q6NYE1_DANRE	Fibrinogen beta chain	ZDB-GENE-030131-9261﻿, fgb	K.VFC(+329.23)DQTSK.N	Y	25.5	1255.64	8	1.1	419.555	3	9.76	139000	1	4254
Q6NYE1|Q6NYE1_DANRE	Fibrinogen beta chain	ZDB-GENE-030131-9261﻿, fgb	K.VTC(+329.23)PIPVVSGK.E	Y	25.82	1427.84	11	1.1	476.954	3	27.16	1880000	1	15060
Q6NYM6|Q6NYM6_DANRE	Actin-depolymerizing factor	ZDB-GENE-040426-2068﻿, scinlb	R.C(+329.23)GLAITTIK.Q	Y	22.82	1247.75	9	1.1	416.924	3	29.94	169000	1	16781
Q6NYR4|Q6NYR4_DANRE	Heat shock cognate 71 kDa protein	ZDB-GENE-990415-92﻿, hspa8	K.VC(+329.23)NPIITK.L	Y	30.98	1215.72	8	0.4	406.248	3	18.33	742000	1	9552
Q6NYU8|Q6NYU8_DANRE	Heterogeneous nuclear ribonucleoprotein A/B	ZDB-GENE-030131-185﻿, hnrnpaba	K.FGEVTDC(+329.23)TIK.M	Y	29.18	1440.75	10	0.3	481.257	3	24.37	5920000	1	13331
Q6NZ15|Q6NZ15_DANRE	Collagen, type I, alpha 3	ZDB-GENE-030131-4400﻿, col1a1b	R.VSEDGC(+329.23)TSHTGTWGK.T	N	17.33	1892.89	15	1	631.971	3	12.46	157000	1	5915
Q6P0I5|Q6P0I5_DANRE	Leucine rich repeat containing 17	ZDB-GENE-030131-9774﻿, lrrc17	K.TYNAEC(+329.23)PK.D	Y	19.8	1253.63	8	1	418.884	3	8.79	141000	1	3653
Q6P2U6|Q6P2U6_DANRE	Serpin peptidase inhibitor, clade B (Ovalbumin), member 1, like 4	ZDB-GENE-030131-7169﻿, serpinb1l4	K.C(+329.23)PAQPVPGQK.A	Y	33.53	1352.74	10	0.6	451.922	3	9.7	1070000	1	4218
Q6P3J5|Q6P3J5_DANRE	Eukaryotic translation elongation factor 2	ZDB-GENE-030131-5128﻿, eef2b	K.DAASKPC(+329.23)QIVADTR.K	Y	30.39	1802.95	14	1.5	601.992	3	18.86	752000	1	9886
Q6P3J5|Q6P3J5_DANRE	Eukaryotic translation elongation factor 2	ZDB-GENE-030131-5128﻿, eef2b	K.EGALC(+329.23)EENMR.A	Y	34.1	1479.7	10	0.9	494.241	3	15.92	1230000	1	8056
Q6P3J5|Q6P3J5_DANRE	Eukaryotic translation elongation factor 2	ZDB-GENE-030131-5128﻿, eef2b	K.IWC(+329.23)FGPDGTGPN.M	Y	15.98	1591.77	12	0.5	796.89	2	46.19	148000	1	26662
Q6P3J5|Q6P3J5_DANRE	Eukaryotic translation elongation factor 2	ZDB-GENE-030131-5128﻿, eef2b	R.VLYAC(+329.23)QLTAEPR.L	Y	33.32	1691.92	12	0.8	564.982	3	31.41	281000	1	17680
Q6P5K3|Q6P5K3_DANRE	60S acidic ribosomal protein P0	ZDB-GENE-000629-1﻿, rplp0	K.C(+329.23)FIVGADNVGSK.Q	Y	40.86	1537.81	12	0.6	513.612	3	28.84	3320000	1	16103
Q6P5K3|Q6P5K3_DANRE	60S acidic ribosomal protein P0	ZDB-GENE-000629-1﻿, rplp0	R.AGAIAPC(+329.23)EVTVPAQNTGLGPEK.T	Y	23.24	2451.3	22	0.8	818.108	3	38.56	11600000	1	22046
Q6P603|Q6P603_DANRE	Annexin	ZDB-GENE-030131-4282﻿, anxa2a	K.C(+329.23)WISIMSER.S	N	25.79	1452.74	9	1.7	485.255	3	45.01	89200	1	25949
Q6P603|Q6P603_DANRE	Annexin	ZDB-GENE-030131-4282﻿, anxa2a	R.ALLSLC(+329.23)NGDD	N	31.7	1348.69	10	1.1	675.351	2	39.63	4210000	1	22699
Q6P603|Q6P603_DANRE	Annexin	ZDB-GENE-030131-4282﻿, anxa2a	R.C(+329.23)EVDLKK.I	N	31.84	1162.66	7	1.1	388.56	3	9.71	317000	1	4221
Q6P6X6|Q6P6X6_DANRE	Nop58 protein	ZDB-GENE-040426-2140﻿, nop58	K.IITDNLAYC(+329.23)K.T	Y	17.9	1481.81	10	0.4	494.945	3	29.39	346000	1	16442
Q6PBA5|Q6PBA5_DANRE	Calponin	ZDB-GENE-030131-542﻿, cnn2	K.C(+329.23)ASQAGMNAYGTR.R	Y	53.1	1657.79	13	-0.9	553.602	3	13.49	69800	1	6548
Q6PBA6|Q6PBA6_DANRE	Junction plakoglobin	ZDB-GENE-991207-22﻿, jupa	R.NPDSDVNGPWC(+329.23)YTTDPSK.K	Y	20.27	2324.06	18	1.6	775.695	3	37.2	807000	1	21224
Q6PBA6|Q6PBA6_DANRE	Plasminogen	ZDB-GENE-030131-1411﻿, plg	K.ADLESNFC(+329.23)R.N	Y	36.6	1382.68	9	0.1	461.901	3	24.94	903000	1	13689
Q6PBA6|Q6PBA6_DANRE	Plasminogen	ZDB-GENE-030131-1411﻿, plg	K.YLEENYC(+329.23)R.N	Y	23.65	1417.69	8	1.5	473.57	3	18.28	493000	1	9524
Q6PBA6|Q6PBA6_DANRE	Plasminogen	ZDB-GENE-030131-1411﻿, plg	R.APWC(+329.23)YTTDPTVR.W	Y	38.04	1737.87	12	0.5	580.298	3	32.86	712000	1	18574
Q6PBA6|Q6PBA6_DANRE	Plasminogen	ZDB-GENE-030131-1411﻿, plg	R.SPWC(+329.23)YTTDPETR.W	Y	47.64	1783.84	12	1.6	595.622	3	29.24	1160000	1	16348
Q6PBA6|Q6PBA6_DANRE	Plasminogen	ZDB-GENE-030131-1411﻿, plg	R.WEAC(+329.23)AIPR.C	Y	19.75	1273.68	8	0.7	425.568	3	25.87	606000	1	14265
Q6PBH6|Q6PBH6_DANRE	Ubiquinol-cytochrome c reductase core protein I	ZDB-GENE-040426-1792﻿, uqcrc1	K.C(+329.23)PAVSAVGPIEQLPDYNR.M	Y	24.89	2257.17	18	0.4	753.399	3	45.15	74000	1	26032
Q6PBH6|Q6PBH6_DANRE	Ubiquinol-cytochrome c reductase core protein I	ZDB-GENE-040426-1792﻿, uqcrc1	R.ASLVGQLNGTTPVC(+329.23)DEIGR.H	Y	16.05	2258.19	19	0.1	753.737	3	44.36	908000	1	25558
Q6PBZ1|Q6PBZ1_DANRE	60S ribosomal protein L7a	ZDB-GENE-031001-9﻿, rpl7a	K.TC(+329.23)TSIAFTQTNPEDK.A	Y	50.05	1983.98	15	1.2	662.334	3	26.94	6000000	1	14923
Q6PC22|Q6PC22_DANRE	NADH dehydrogenase [ubiquinone] 1 alpha subcomplex subunit 8	ZDB-GENE-040426-1688﻿, ndufa8	K.VNEC(+329.23)AVNFFR.Q	Y	44.3	1526.79	10	1.6	509.937	3	38.01	353000	1	21715
Q6PC53|Q6PC53_DANRE	Peptidyl-prolyl cis-trans isomerase	ZDB-GENE-030131-7459﻿, ppiab	K.VVIANC(+329.23)GQL	Y	34.01	1244.71	9	1.5	623.364	2	31.15	6160000	1	17521
Q6PC65|Q6PC65_DANRE	Peptidyl-prolyl cis-trans isomerase	ZDB-GENE-030131-8556﻿, ppiaa	K.IIIADC(+329.23)GQ.L	Y	22.76	1160.64	8	1	581.329	2	25.47	1390000	1	14016
Q6PC65|Q6PC65_DANRE	Peptidyl-prolyl cis-trans isomerase	ZDB-GENE-030131-8556﻿, ppiaa	K.IIIADC(+329.23)GQL	Y	39.63	1273.73	9	1.7	637.872	2	40.9	11100000	1	23464
Q6PC65|Q6PC65_DANRE	Peptidyl-prolyl cis-trans isomerase	ZDB-GENE-030131-8556﻿, ppiaa	R.QLC(+329.23)TGQPGYGYK.G	Y	19.14	1642.83	12	0.6	548.619	3	19.25	807000	1	10134
Q6PC80|Q6PC80_DANRE	Ribosomal protein S5	ZDB-GENE-020419-12﻿, rps5	R.KAQC(+329.23)PIVER.V	Y	24.73	1371.79	9	0.8	458.27	3	9.71	566000	1	4225
Q6PEI9|Q6PEI9_DANRE	Collagen, type I, alpha 3	ZDB-GENE-030131-4400﻿, col1a1b	R.VSEDGC(+329.23)TSHTGTWGK.T	N	17.33	1892.89	15	1	631.971	3	12.46	157000	1	5915
Q6PFJ6|Q6PFJ6_DANRE	Glutathione transferase	ZDB-GENE-030911-2﻿, gstm.1	K.FYTC(+329.23)GEAPNYDK.S	Y	40.13	1735.81	12	2.2	579.611	3	22.44	2660000	1	12131
Q6PFJ6|Q6PFJ6_DANRE	Glutathione transferase	ZDB-GENE-030911-2﻿, gstm.1	K.SC(+329.23)WFNEK.S	N	17.42	1241.61	7	0.9	414.877	3	25.71		1	14170
Q6PGX7|Q6PGX7_DANRE	Zinc finger protein 9	ZDB-GENE-030131-5045﻿, cnbpa	R.DC(+329.23)SIEASA	Y	23.7	1123.54	8	1.3	562.777	2	17.41	1040000	1	8978
Q6PH34|Q6PH34_DANRE	Nop56 protein	ZDB-GENE-040109-1﻿, nop56	R.IDC(+329.23)FSEVPTSVFGDK.L	Y	22.62	1971.98	15	1.5	658.335	3	50.46	340000	1	29249
Q6PHD8|Q6PHD8_DANRE	Proliferation-associated 2G4, b	ZDB-GENE-030131-2182﻿, pa2g4b	R.LGVVEC(+329.23)AK.H	N	15.52	1146.66	8	1.3	383.229	3	15.5	410000	1	7795
Q6Q420|Q6Q420_DANRE	40S ribosomal protein S15a	ZDB-GENE-030131-8708﻿, rps15a	K.C(+329.23)GVISPR.F	Y	19.17	1059.61	7	1	530.811	2	11.91	83500	1	5573
Q6TEL4|Q6TEL4_DANRE	Nucleolar protein 5A	ZDB-GENE-040109-1﻿, nop56	R.IDC(+329.23)FSEVPTSVFGDK.L	Y	22.62	1971.98	15	1.5	658.335	3	50.46	340000	1	29249
Q6TEN9|Q6TEN9_DANRE	Copine I	ZDB-GENE-030131-3562﻿, cpne1	K.NC(+329.23)QDPQFSTK.L	Y	41.48	1495.73	10	1.4	499.584	3	13.06	444000	1	6282
Q6TLG8|Q6TLG8_DANRE	DNA-(apurinic or apyrimidinic site) lyase	ZDB-GENE-030131-8494﻿, rps3	K.GC(+329.23)EVVVSGK.L	Y	32.52	1205.66	9	1.2	603.84	2	11.66	257000	1	5419
Q6TLG8|Q6TLG8_DANRE	DNA-(apurinic or apyrimidinic site) lyase	ZDB-GENE-030131-8494﻿, rps3	R.GLC(+329.23)AIAQAESLR.Y	Y	44.42	1559.87	12	0.8	520.963	3	36.03	864000	1	20513
Q6TNR5|Q6TNR5_DANRE	Peptidyl-prolyl cis-trans isomerase	ZDB-GENE-030131-8556﻿, ppiaa	K.IIIADC(+329.23)GQ.L	Y	22.76	1160.64	8	1	581.329	2	25.47	1390000	1	14016
Q6TNR5|Q6TNR5_DANRE	Peptidyl-prolyl cis-trans isomerase	ZDB-GENE-030131-8556﻿, ppiaa	K.IIIADC(+329.23)GQL	Y	39.63	1273.73	9	1.7	637.872	2	40.9	11100000	1	23464
Q6TNR5|Q6TNR5_DANRE	Peptidyl-prolyl cis-trans isomerase	ZDB-GENE-030131-8556﻿, ppiaa	R.QLC(+329.23)TGQPGYGYK.G	Y	19.14	1642.83	12	0.6	548.619	3	19.25	807000	1	10134
Q6TNS5|Q6TNS5_DANRE	Myosin light chain alkali, smooth-muscle isoform	ZDB-GENE-030131-9170﻿, zgc:153867	K.ITYNQC(+329.23)GDVMR.A	Y	35.89	1627.8	11	1	543.608	3	21.46	488000	1	11519
Q6TNV4|Q6TNV4_DANRE	CCT-theta	ZDB-GENE-040426-876﻿, cct8	R.LC(+329.23)PGAGATEIELAK.H	Y	25.88	1700.93	14	1.2	567.986	3	31.83	397000	1	17941
Q6TNV6|Q6TNV6_DANRE	BUB3 budding uninhibited by benzimidazoles 3-like protein	ZDB-GENE-041010-210﻿, bub3	R.TPC(+329.23)NAGTFTQPEK.V	Y	36.2	1721.86	13	1.3	574.962	3	16.7	1360000	1	8538
Q6U1J5|Q6U1J5_DANRE	Chihuahua	ZDB-GENE-030131-9102﻿, col1a1a	K.SGEYWIDPDQGC(+329.23)NQDAIK.V	Y	38.17	2367.1	18	1.1	790.042	3	41.28	4770000	1	23696
Q75U66|Q75U66_DANRE	Periostin	ZDB-GENE-030131-9120﻿, postnb	K.QGPNMC(+329.23)ALQQVVGTK.K	N	23.61	1902	15	0.5	635.008	3	39.19	1310000	1	22432
Q75U66|Q75U66_DANRE	Periostin	ZDB-GENE-030131-9120﻿, postnb	R.GC(+329.23)PAVAPIDNVFGTLGLVK.A	N	25.74	2199.23	19	1.9	734.085	3	69.43	84700	1	40890
Q75U66|Q75U66_DANRE	Periostin, osteoblast specific factor	ZDB-GENE-030131-9120﻿, postnb	R.NWYQGAIC(+329.23)GK.T	N	26.32	1467.75	10	1.2	490.258	3	30.32	3180000	1	17009
Q7SX58|Q7SX58_DANRE	Coronin	ZDB-GENE-030131-9512﻿, coro1a	K.ADQC(+329.23)YDDIR.I	Y	36.37	1426.67	9	0.9	476.565	3	17.13	420000	1	8803
Q7SXG5|Q7SXG5_DANRE	Nucleoside diphosphate kinase	ZDB-GENE-000210-32﻿, nme2b.1	K.SC(+329.23)AQQWIYE	Y	21.29	1455.7	9	1.1	728.859	2	37.97	2470000	1	21692
Q7SXM1|Q7SXM1_DANRE	Cytochrome c oxidase subunit	ZDB-GENE-040426-1566﻿, cox6b2	K.GQDTSPC(+329.23)EWYQR.V	Y	55.99	1797.83	12	1.6	600.285	3	26.98	10100000	1	14948
Q7SXM1|Q7SXM1_DANRE	Cytochrome c oxidase subunit	ZDB-GENE-040426-1566﻿, cox6b2	K.SLC(+329.23)PISWVGK.W	Y	16.96	1417.8	10	0.7	709.905	2	42.18	107000	1	24235
Q7SXT9|Q7SXT9_DANRE	Protein-synthesizing GTPase	ZDB-GENE-030131-5552﻿, eif2s3	R.SC(+329.23)GSSTPDEFPTDIPGTK.G	Y	47.88	2167.03	18	1.1	723.352	3	36.5	3740000	1	20800
Q7SYB2|Q7SYB2_DANRE	THO complex 1	ZDB-GENE-030826-9﻿, thoc1	K.SSSC(+329.23)VLNDDQSLWIEDTTK.L	Y	18.12	2469.19	19	3.8	824.074	3	48.7	67800	1	28179
Q7SYM9|Q7SYM9_DANRE	Heterogeneous nuclear ribonucleoprotein L	ZDB-GENE-040426-2707﻿, hnrnpl2	K.LC(+329.23)FSTAQHAN	N	25.53	1419.71	10	0.8	474.245	3	18.53	1470000	1	9675
Q7SYN1|Q7SYN1_DANRE	Heterogeneous nuclear ribonucleoprotein K	ZDB-GENE-040426-1926﻿, hnrnpk	K.GVDFDC(+329.23)ELR.L	Y	28.66	1381.69	9	1	461.57	3	31.43	602000	1	17696
Q7SZQ3|Q7SZQ3_DANRE	Ighm protein	ZDB-GENE-030925-46﻿, ighm	K.C(+329.23)IAENTGK.T	Y	18.44	1163.62	8	1.2	388.88	3	6.97	15800	1	2555
Q7SZQ3|Q7SZQ3_DANRE	Ighm protein	ZDB-GENE-030925-46﻿, ighm	K.KPYTC(+329.23)EASNSVGAPK.T	Y	16.51	1879.97	15	1.5	627.664	3	11.88	196000	1	5558
Q7T1K0|Q7T1K0_DANRE	60S ribosomal protein L17	ZDB-GENE-030131-8585﻿, rpl17	K.HQC(+329.23)VPFR.R	Y	24.31	1214.65	7	0.6	405.892	3	12.87	241000	1	6164
Q7T313|Q7T313_DANRE	Serine/threonine-protein phosphatase	ZDB-GENE-030131-6529﻿, ppp1cbl	R.GNHEC(+329.23)ASINR.I	N	24.42	1428.71	10	0.8	477.244	3	6.63	69100	1	2345
Q7T334|Q7T334_DANRE	Malate dehydrogenase	ZDB-GENE-040426-2143﻿, mdh2	K.EGVVEC(+329.23)SFVR.S	Y	34.08	1452.76	10	0.6	485.261	3	27.5	664000	1	15272
Q7T3F0|Q7T3F0_DANRE	Tropomyosin 4	ZDB-GENE-040426-2185﻿, tpm4a	K.IQC(+329.23)LQQQADDAEDR.A	Y	56.32	1960.95	14	0.8	654.657	3	19.05	704000	1	10007
Q7ZU68|Q7ZU68_DANRE	Septin	ZDB-GENE-040426-1008﻿, sept7a	K.ADTLTPEEC(+329.23)QQFK.K	N	15.35	1837.91	13	0.8	613.644	3	24.95	433000	1	13694
Q7ZU96|Q7ZU96_DANRE	CCT-theta	ZDB-GENE-040426-876﻿, cct8	R.LC(+329.23)PGAGATEIELAK.H	Y	25.88	1700.93	14	1.2	567.986	3	31.83	397000	1	17941
Q7ZUG1|Q7ZUG1_DANRE	60S ribosomal protein L12	ZDB-GENE-030131-5297﻿, rpl12	K.EILGTAQSVGC(+329.23)TIDGR.L	Y	33.35	1948.03	16	1.2	650.35	3	37.39	2280000	1	21337
Q7ZUG1|Q7ZUG1_DANRE	60S ribosomal protein L12	ZDB-GENE-030131-5297﻿, rpl12	R.C(+329.23)TGGEVGATSSLAPK.I	Y	38.53	1705.89	15	0.7	569.637	3	19.06	628000	1	10012
Q7ZUG1|Q7ZUG1_DANRE	60S ribosomal protein L12	ZDB-GENE-030131-5297﻿, rpl12	R.LPHDVIDDINSGAVEC(+329.23)PTE	Y	19.01	2352.15	19	1.5	785.057	3	45.65	949000	1	26335
Q7ZUG3|Q7ZUG3_DANRE	60S acidic ribosomal protein P0	ZDB-GENE-000629-1﻿, rplp0	K.C(+329.23)FIVGADNVGSK.Q	Y	40.86	1537.81	12	0.6	513.612	3	28.84	3320000	1	16103
Q7ZUG3|Q7ZUG3_DANRE	60S acidic ribosomal protein P0	ZDB-GENE-000629-1﻿, rplp0	R.AGAIAPC(+329.23)EVTVPAQNTGLGPEK.T	Y	23.24	2451.3	22	0.8	818.108	3	38.56	11600000	1	22046
Q7ZUI4|Q7ZUI4_DANRE	Thioredoxin	ZDB-GENE-030131-8581﻿, zgc:56493	K.VDVDDAQDVAQSC(+329.23)EIK.C	Y	33.15	2063	16	1.1	688.676	3	32.46	4460000	1	18327
Q7ZUJ9|Q7ZUJ9_DANRE	Heterogeneous nuclear ribonucleoprotein A/B	ZDB-GENE-030131-185﻿, hnrnpaba	K.FGEVTDC(+329.23)TIK.M	Y	29.18	1440.75	10	0.3	481.257	3	24.37	5920000	1	13331
Q7ZUQ1|Q7ZUQ1_DANRE	Cell division control protein 42 homolog	ZDB-GENE-030131-6069﻿, cdc42l	K.YVEC(+329.23)SALTQR.G	Y	37.57	1497.78	10	0.6	500.268	3	18.54	406000	1	9682
Q7ZV05|Q7ZV05_DANRE	40S ribosomal protein S11	ZDB-GENE-040426-2701﻿, rps11	K.C(+329.23)PFTGNVSIR.G	Y	48.96	1421.77	10	0.9	474.929	3	28.4	6830000	1	15830
Q7ZV07|Q7ZV07_DANRE	Dolichyl-diphosphooligosaccharide--protein glycosyltransferase subunit 2	ZDB-GENE-030131-7928﻿, rpn2	K.LGIFVADADETC(+329.23)R.F	Y	20.03	1737.89	13	0.2	580.305	3	40.42	411000	1	23180
Q7ZV45|Q7ZV45_DANRE	Phosphate carrier protein, mitochondrial	ZDB-GENE-040426-1916﻿, slc25a3b	A.AVADSGDSC(+329.23)AFGSGK.Y	Y	21.8	1699.8	15	1.6	567.609	3	16.3	3680000	1	8289
Q7ZVG7|Q7ZVG7_DANRE	Fgg protein	ZDB-GENE-040426-1998﻿, fgg	K.DC(+329.23)QDIANK.G	Y	19.24	1234.62	8	0.2	618.316	2	8.09	3110	1	3228
Q7ZVM3|Q7ZVM3_DANRE	Eukaryotic translation elongation factor 2	ZDB-GENE-030131-5128﻿, eef2b	K.DAASKPC(+329.23)QIVADTR.K	Y	30.39	1802.95	14	1.5	601.992	3	18.86	752000	1	9886
Q7ZVM3|Q7ZVM3_DANRE	Eukaryotic translation elongation factor 2	ZDB-GENE-030131-5128﻿, eef2b	K.EGALC(+329.23)EENMR.A	Y	34.1	1479.7	10	0.9	494.241	3	15.92	1230000	1	8056
Q7ZVM3|Q7ZVM3_DANRE	Eukaryotic translation elongation factor 2	ZDB-GENE-030131-5128﻿, eef2b	K.IWC(+329.23)FGPDGTGPN.M	Y	15.98	1591.77	12	0.5	796.89	2	46.19	148000	1	26662
Q7ZVM3|Q7ZVM3_DANRE	Eukaryotic translation elongation factor 2, like	ZDB-GENE-030131-5128﻿, eef2b	R.VLYAC(+329.23)QLTAEPR.L	Y	33.32	1691.92	12	0.8	564.982	3	31.41	281000	1	17680
Q7ZVR3|Q7ZVR3_DANRE	Serine/threonine-protein phosphatase	ZDB-GENE-030131-5512﻿, ppp1cab	R.GNHEC(+329.23)ASINR.I	N	24.42	1428.71	10	0.8	477.244	3	6.63	69100	1	2345
Q7ZW06|Q7ZW06_DANRE	Coronin-1C-A	ZDB-GENE-030114-6﻿, coro1ca	K.NDQC(+329.23)YDDIR.V	Y	42.64	1469.68	9	0.7	490.9	3	16.84	877000	1	8624
Q7ZW06|Q7ZW06_DANRE	Coronin-1C-A	ZDB-GENE-030114-6﻿, coro1ca	R.VTWDSAFC(+329.23)AVNPK.F	Y	33.39	1765.9	13	0.8	589.642	3	45.49	277000	1	26237
Q7ZW09|Q7ZW09_DANRE	Heterogeneous nuclear ribonucleoprotein L	ZDB-GENE-040426-710﻿, hnrnpl	K.LC(+329.23)FSTAQHAN	N	25.53	1419.71	10	0.8	474.245	3	18.53	1470000	1	9675
Q7ZW09|Q7ZW09_DANRE	Heterogeneous nuclear ribonucleoprotein L	ZDB-GENE-040426-710﻿, hnrnpl	K.QQAIMPGQSYQLEDGSC(+329.23)SFK.D	Y	18.02	2545.21	20	1.6	849.413	3	41.34	1160000	1	23730
Q7ZW95|Q7ZW95_DANRE	Ribosomal protein L4	ZDB-GENE-030131-9034﻿, rpl4	K.GPC(+329.23)IIYNEDNGVTR.A	Y	35.7	1878.95	14	1.2	627.323	3	27.91	801000	1	15525
Q7ZWI2|Q7ZWI2_DANRE	Copine I	ZDB-GENE-030131-3562﻿, cpne1	K.NC(+329.23)QDPQFSTK.L	Y	41.48	1495.73	10	1.4	499.584	3	13.06	444000	1	6282
Q7ZWJ9|Q7ZWJ9_DANRE	Peptidyl-prolyl cis-trans isomerase	ZDB-GENE-030131-8556﻿, ppiaa	K.IIIADC(+329.23)GQ.L	Y	22.76	1160.64	8	1	581.329	2	25.47	1390000	1	14016
Q7ZWJ9|Q7ZWJ9_DANRE	Peptidyl-prolyl cis-trans isomerase	ZDB-GENE-030131-8556﻿, ppiaa	K.IIIADC(+329.23)GQL	Y	39.63	1273.73	9	1.7	637.872	2	40.9	11100000	1	23464
Q7ZWJ9|Q7ZWJ9_DANRE	Peptidyl-prolyl cis-trans isomerase	ZDB-GENE-030131-8556﻿, ppiaa	R.QLC(+329.23)TGQPGYGYK.G	Y	19.14	1642.83	12	0.6	548.619	3	19.25	807000	1	10134
Q803P2|Q803P2_DANRE	CCT-alpha	ZDB-GENE-990714-24﻿, tcp1	R.EC(+329.23)LLNAAK.T	Y	28.84	1189.67	8	0.9	397.564	3	19.11	522000	1	10040
Q803P5|Q803P5_DANRE	Nop58 protein	ZDB-GENE-040426-2140﻿, nop58	K.IITDNLAYC(+329.23)K.T	Y	17.9	1481.81	10	0.4	494.945	3	29.39	346000	1	16442
Q803Q7|Q803Q7_DANRE	Fructose-bisphosphate aldolase	ZDB-GENE-030131-8369﻿, aldoaa	K.AC(+329.23)QEEFIK.R	Y	19.59	1295.67	8	0.8	432.899	3	18.2	189000	1	9474
Q803T1|Q803T1_DANRE	Decorin	ZDB-GENE-010102-1﻿, dcn	K.IAAVGTEDFC(+329.23)PPGYNTK.K	Y	28.32	2111.06	17	0.8	704.693	3	38.66	2010000	1	22106
Q803T1|Q803T1_DANRE	Decorin	ZDB-GENE-010102-1﻿, dcn	R.VAQC(+329.23)SDLGLK.T	Y	28.63	1361.75	10	0.9	454.926	3	19.44	2950000	1	10252
Q804G3|Q804G3_DANRE	Annexin	ZDB-GENE-030707-5﻿, anxa11b	K.SPAQFDASEC(+329.23)K.E	Y	23.39	1510.73	11	1.1	504.584	3	15.4	779000	1	7734
Q804G7|Q804G7_DANRE	Annexin	ZDB-GENE-030707-1﻿, anxa4	K.GAGTEEAC(+329.23)LIDILASR.S	Y	18.07	1947.03	16	1.1	650.018	3	58.88	168000	1	34398
Q804G9|Q804G9_DANRE	Annexin	ZDB-GENE-030131-4282﻿, anxa2a	K.C(+329.23)WISIMSER.S	N	25.79	1452.74	9	1.7	485.255	3	45.01	89200	1	25949
Q804G9|Q804G9_DANRE	Annexin	ZDB-GENE-030131-4282﻿, anxa2a	R.ALLSLC(+329.23)NGDD	N	31.7	1348.69	10	1.1	675.351	2	39.63	4210000	1	22699
Q804G9|Q804G9_DANRE	Annexin	ZDB-GENE-030131-4282﻿, anxa2a	R.C(+329.23)EVDLKK.I	N	31.84	1162.66	7	1.1	388.56	3	9.71	317000	1	4221
Q804H0|Q804H0_DANRE	Annexin	ZDB-GENE-030131-5274﻿, anxa1c	R.SEAQLC(+329.23)K.I	Y	16.01	1106.6	7	2.2	554.306	2	7.91	22600	1	3120
Q8AW82|Q8AW82_DANRE	Novel protein similar to human proliferation-associated 2G4 protein (PA2G4)	ZDB-GENE-030616-161﻿, pa2g4a	R.LGVVEC(+329.23)AK.H	N	15.52	1146.66	8	1.3	383.229	3	15.5	410000	1	7795
Q8JH72|Q8JH72_DANRE	Fructose-bisphosphate aldolase	ZDB-GENE-030131-8369﻿, aldoaa	K.AC(+329.23)QEEFIK.R	Y	19.59	1295.67	8	0.8	432.899	3	18.2	189000	1	9474
Q8JHH3|Q8JHH3_DANRE	40S ribosomal protein S5	ZDB-GENE-020419-12﻿, rps5	R.KAQC(+329.23)PIVER.V	Y	24.73	1371.79	9	0.8	458.27	3	9.71	566000	1	4225
Q8JHH3|Q8JHH3_DANRE	Ribosomal protein S5	ZDB-GENE-020419-12﻿, rps5	K.AQC(+329.23)PIVER.V	Y	38.4	1243.69	8	1.3	415.572	3	13.03	3770000	1	6262
Q90XD7|Q90XD7_DANRE	Nuclear lamin A	ZDB-GENE-020424-3﻿, lmna	N.SSC(+329.23)VSASSGVSSASR.S	Y	19.88	1699.84	15	1.4	567.62	3	11	126000	1	5013
Q90XD7|Q90XD7_DANRE	Nuclear lamin A	ZDB-GENE-020424-3﻿, lmna	R.NSSC(+329.23)VSASSGVSSASR.S	Y	43.71	1813.88	16	1.5	605.635	3	11.42	7680000	1	5275
Q90XD7|Q90XD7_DANRE	Nuclear lamin A	ZDB-GENE-020424-3﻿, lmna	R.TVLC(+329.23)GSC(+329.23)GQPSDR.N	Y	28.69	1980.03	13	0.7	496.015	4	14.75	4530000	1	7328
Q9DDU5|Q9DDU5_DANRE	GST class-pi	ZDB-GENE-020806-4﻿, gstp1	K.ALLEC(+329.23)ENFK.K	Y	46.17	1394.74	9	1	465.922	3	28.94	4670000	1	16163
Q9DDU5|Q9DDU5_DANRE	GST class-pi	ZDB-GENE-020806-4﻿, gstp1	K.ATC(+329.23)VFGQLPK.F	Y	34.72	1391.78	10	1.4	464.935	3	32.47	2120000	1	18335
Q9DDU5|Q9DDU5_DANRE	GST class-pi	ZDB-GENE-020806-4﻿, gstp1	K.C(+329.23)FENVLAK.N	Y	38.78	1251.68	8	0.5	418.236	3	27.25	1080000	1	15118
Q9IAD3|Q9IAD3_DANRE	Nucleoside diphosphate kinase	ZDB-GENE-000210-32﻿, nme2b.1	K.SC(+329.23)AQQWIYE	Y	21.29	1455.7	9	1.1	728.859	2	37.97	2470000	1	21692
Q9PVF7|Q9PVF7_DANRE	Junction plakoglobin	ZDB-GENE-991207-22﻿, jupa	K.QDVIEPAVC(+329.23)ALR.H	Y	20.38	1641.91	12	1.2	548.31	3	38.32	2660000	1	21902
Q9PVF7|Q9PVF7_DANRE	Microtubule-associated protein RP/EB family member 1	ZDB-GENE-030131-6067﻿, mapre1a	R.NLALC(+329.23)PANQAPLR.D	Y	41.09	1708.96	13	1.3	570.662	3	32.46	6350000	1	18326
Q9PW74|Q9PW74_DANRE	T-complex polypeptide 1	ZDB-GENE-990714-24﻿, tcp1	R.EC(+329.23)LLNAAK.T	Y	28.84	1189.67	8	0.9	397.564	3	19.11	522000	1	10040
Q9PW76|Q9PW76_DANRE	CCT-alpha	ZDB-GENE-990714-24﻿, tcp1	R.EC(+329.23)LLNAAK.T	Y	28.84	1189.67	8	0.9	397.564	3	19.11	522000	1	10040
Q9W6T5|Q9W6T5_DANRE	Lamin B2	ZDB-GENE-990630-13﻿, lmnb2	R.EC(+329.23)MQQQLNEYQELLDVK.L	Y	49.21	2439.2	17	-0.7	814.073	3	57.15	50000	1	33335
Q9W792|Q9W792_DANRE	T-complex polypeptide 1	ZDB-GENE-990714-24﻿, tcp1	R.EC(+329.23)LLNAAK.T	Y	28.84	1189.67	8	0.9	397.564	3	19.11	522000	1	10040
U3JAH9|U3JAH9_DANRE	BUB3 budding uninhibited by benzimidazoles 3-like protein	ZDB-GENE-041010-210﻿, bub3	R.TPC(+329.23)NAGTFTQPEK.V	Y	36.2	1721.86	13	1.3	574.962	3	16.7	1360000	1	8538
X1WF98|X1WF98_DANRE	Collagen, type XII, alpha 1a	ZDB-GENE-090728-1﻿, col12a1a	K.LNIDC(+329.23)QEVAEK.Q	Y	38.31	1589.83	11	0.8	530.951	3	23.37	6550000	1	12711
X1WF98|X1WF98_DANRE	Collagen, type XII, alpha 1a	ZDB-GENE-090728-1﻿, col12a1a	K.TTLSDAASENLPYTPSDAQC(+329.23)K.T	Y	24.65	2540.23	21	1	847.75	3	38.75	4080000	1	22164
X1WF98|X1WF98_DANRE	Collagen, type XII, alpha 1a	ZDB-GENE-090728-1﻿, col12a1a	S.DAASENLPYTPSDAQC(+329.23)K.T	Y	21.65	2138.02	17	1.1	713.68	3	28.74	7560000	1	16041

## Sheet: 10 day post-injury
Protein Accession	Gene full name	Source and gene name	Peptide	Unique	-10lgP	Mass	Length	ppm	m/z	z	RT	Area	Fraction	Scan
A0A096X788|A0A096X788_DANRE	Septin	ZDB-GENE-040426-1008﻿, sept7a	K.ADTLTPEEC(+329.23)QQFK.K	Y	18.61	1837.91	13	1.2	613.644	3	25.91	279000	1	13853
A0A0N4SU63|A0A0N4SU63_DANRE	Complement component c3b, tandem duplicate 1	ZDB-GENE-030131-2211﻿, c3b.1	K.VTC(+329.23)QDQEVNIR.D	Y	32.86	1632.85	11	-1.1	545.288	3	17.2	22000	1	8528
A0JMJ1|A0JMJ1_DANRE	Actin-depolymerizing factor	ZDB-GENE-030131-2005﻿, scinla	K.QELLNPSDC(+329.23)YILDNGLDSK.I	Y	15.56	2465.23	19	3.2	822.754	3	55.17	312000	1	31610
A0JMJ1|A0JMJ1_DANRE	Actin-depolymerizing factor	ZDB-GENE-030131-2005﻿, scinla	R.AVEVEPC(+329.23)ASK.L	Y	38.26	1360.72	10	1.4	454.582	3	13.81	1140000	1	6446
A0JMJ1|A0JMJ1_DANRE	Actin-depolymerizing factor	ZDB-GENE-030131-2005﻿, scinla	R.LFGC(+329.23)SNK.T	N	19.42	1096.59	7	1.1	549.303	2	15.98	502000	1	7785
A0JMJ1|A0JMJ1_DANRE	Actin-depolymerizing factor	ZDB-GENE-030131-2005﻿, scinla	V.EVEPC(+329.23)ASK.L	Y	15.25	1190.62	8	1.7	596.317	2	13.64	167000	1	6340
A0JMK0|A0JMK0_DANRE	Periostin	ZDB-GENE-030131-9120﻿, postnb	R.GC(+329.23)PAVAPIDNVFGTLGLVK.A	Y	35.5	2199.23	19	1.4	734.085	3	71.03	203000	1	41352
A0JMK0|A0JMK0_DANRE	Periostin, osteoblast specific factor	ZDB-GENE-030131-9120﻿, postnb	R.NWYQGAIC(+329.23)GK.K	Y	22.92	1467.75	10	1.3	490.258	3	31.83	1160000	1	17450
A0JMK0|A0JMK0_DANRE	Periostin, osteoblast specific factort B	ZDB-GENE-030131-9120﻿, postnb	K.QGPNMC(+329.23)ALQQVVGTK.K	Y	15.54	1902	15	2.3	635.009	3	42.86		1	24136
A1A5X7|A1A5X7_DANRE	TAF15 RNA polymerase II, TATA box-binding protein (TBP)-associated factor	ZDB-GENE-061215-102﻿, taf15	R.C(+329.23)GTPKPEGDSFGGGGGGSDR.G	Y	30.76	2166	20	1.8	542.507	4	14.45	417000	1	6842
A2CEW3|A2CEW3_DANRE	Fibronectin	ZDB-GENE-030131-6545﻿, fn1b	K.ISC(+329.23)TIANR.C	Y	26.51	1205.68	8	0.9	402.899	3	13.23	136000	1	6089
A2CEW3|A2CEW3_DANRE	Fibronectin	ZDB-GENE-030131-6545﻿, fn1b	K.WC(+329.23)GTTADYDR.E	Y	31.92	1515.7	10	-0.3	506.24	3	18.8	826000	1	9507
A3FG33|A3FG33_DANRE	Alpha II-spectrin	ZDB-GENE-051113-60﻿, sptan1	R.DC(+329.23)EQAENWMAAR.E	Y	20.96	1751.79	12	1.7	584.939	3	31.45	98900	1	17221
A3KMS4|A3KMS4_DANRE	Phosvitin	ZDB-GENE-001201-1﻿, vtg1	K.IC(+329.23)ADGALLSK.H	N	34.82	1318.75	10	0	440.59	3	25.2	464000	1	13416
A3KMS4|A3KMS4_DANRE	Phosvitin	ZDB-GENE-001201-6﻿, vtg7	T.TQNIYELQEAGAQGVC(+329.23)R.T	N	28.76	2208.12	17	2.6	737.048	3	38.78	1290000	1	21665
A4IGB8|A4IGB8_DANRE	Cytoplasmic FMR1-interacting protein	ZDB-GENE-030131-8557﻿, cyfip1	K.EC(+329.23)PDNAEEYER.A	Y	42.53	1682.74	11	2.6	561.922	3	14.5	94300	1	6874
A4IGC8|A4IGC8_DANRE	Delta-1-pyrroline-5-carboxylate synthase	ZDB-GENE-030131-5602﻿, aldh18a1	R.GDEC(+329.23)GLALGR.L	Y	33.45	1318.69	10	0.1	440.57	3	22.8	37200	1	11955
A4QN44|A4QN44_DANRE	RNA helicase	ZDB-GENE-030131-18﻿, ddx17	K.STC(+329.23)VYGGAPK.G	Y	23.66	1310.69	10	0.4	437.903	3	13.25	61000	1	6105
A5PMP6|A5PMP6_DANRE	Complement component c3b, tandem duplicate 1	ZDB-GENE-030131-2211﻿, c3b.1	K.VTC(+329.23)QDQEVNIR.D	Y	32.86	1632.85	11	-1.1	545.288	3	17.2	22000	1	8528
A5PMP8|A5PMP8_DANRE	Complement component c3b, tandem duplicate 2	ZDB-GENE-030131-3063﻿, c3b.2	K.VTC(+329.23)QDQEVNIR.D	Y	32.86	1632.85	11	-1.1	545.288	3	17.2	22000	1	8528
A5PMZ3|A5PMZ3_DANRE	Actin-depolymerizing factor	ZDB-GENE-040426-2068﻿, scinlb	K.GDC(+329.23)FIVDLGK.D	Y	30.87	1394.74	10	1.7	465.922	3	44.7		1	25250
A5PMZ3|A5PMZ3_DANRE	Actin-depolymerizing factor	ZDB-GENE-040426-2068﻿, scinlb	R.LFGC(+329.23)SNK.T	N	19.42	1096.59	7	1.1	549.303	2	15.98	502000	1	7785
A5WV02|A5WV02_DANRE	Plectin a	ZDB-GENE-030131-8984﻿, pleca	K.GDEC(+329.23)ALVNNSQPYK.W	Y	29.86	1865.91	14	1.9	622.98	3	23.48	525000	1	12372
A5WV02|A5WV02_DANRE	Plectin A	ZDB-GENE-030131-8984﻿, pleca	K.YLTC(+329.23)PK.T	N	22.09	1052.59	6	1.1	527.302	2	12.18	65100	1	5442
A5WV02|A5WV02_DANRE	Plectin A	ZDB-GENE-030131-8984﻿, pleca	R.C(+329.23)DNFTTSWR.D	N	37.95	1457.69	9	1.7	486.906	3	30.43	424000	1	16599
A5WV02|A5WV02_DANRE	Plectin A	ZDB-GENE-030131-8984﻿, pleca	R.DSSGNEAVVPSIC(+329.23)FIVPPTNK.E	Y	18.48	2502.3	21	2.2	835.109	3	59.01	550000	1	33964
A5WV02|A5WV02_DANRE	Plectin A	ZDB-GENE-030131-8984﻿, pleca	R.LLEAQAC(+329.23)TGGIIDPNTGEK.F	Y	33.5	2258.18	19	0.6	753.734	3	38.34	232000	1	21400
A5WV02|A5WV02_DANRE	Plectin A	ZDB-GENE-030131-8984﻿, pleca	R.SVEQGEQDESVC(+329.23)K.S	Y	28.84	1765.84	13	1.5	589.62	3	11.74	187000	1	5173
A7E2L4|A7E2L4_DANRE	Guanine nucleotide binding protein (G protein), beta polypeptide 2-like 1	ZDB-GENE-990415-89﻿, rack1	K.LWNTLGVC(+329.23)K.Y	Y	19.16	1361.77	9	0.3	454.93	3	38.01	935000	1	21195
A7E2L4|A7E2L4_DANRE	Guanine nucleotide binding protein (G protein), beta polypeptide 2-like 1	ZDB-GENE-990415-89﻿, rack1	K.VWNLANC(+329.23)K.L	Y	30.06	1275.7	8	1.4	426.24	3	27.26	1730000	1	14667
A7MCE3|A7MCE3_DANRE	Zgc:173729	ZDB-GENE-071004-64﻿, zgc:173729	K.C(+329.23)PAQPVPGQK.A	Y	38.65	1352.74	10	1.6	451.923	3	9.97	902000	1	4117
A7MCJ5|A7MCJ5_DANRE	Thy1 protein	ZDB-GENE-030131-8561﻿, thy1	K.C(+329.23)DLYLK.G	Y	19.66	1082.6	6	2.5	542.308	2	21.96	148000	1	11440
A7MCJ5|A7MCJ5_DANRE	Thy1 protein	ZDB-GENE-030131-8561﻿, thy1	K.DQNLQMSC(+329.23)TFTPAPDTK.L	Y	46.26	2225.07	17	0.7	742.696	3	36.12	2690000	1	20050
A7MCJ5|A7MCJ5_DANRE	Thy1 protein	ZDB-GENE-030131-8561﻿, thy1	K.TC(+329.23)YYMTDNK.L	Y	36.41	1466.67	9	1	489.899	3	17.72	236000	1	8845
A7MD68|A7MD68_DANRE	Phosphoinositide phospholipase C	ZDB-GENE-071004-78﻿, plcd1a	K.C(+329.23)DTSNSGTLEGSEIK.L	Y	30.01	1868.9	15	2.6	623.975	3	18.17	56700	1	9125
A8BBA0|A8BBA0_DANRE	Lumican	ZDB-GENE-040625-24﻿, lum	K.FELTNIC(+329.23)R.F	Y	29.23	1323.72	8	0.7	442.247	3	36.39	4740000	1	20216
A8E526|A8E526_DANRE	60S ribosomal protein L14	ZDB-GENE-030131-2085﻿, rpl14	R.ALVDGPC(+329.23)TGVK.R	Y	39.82	1387.77	11	1.3	463.598	3	21.05	2890000	1	10883
A8WFX5|A8WFX5_DANRE	RNA helicase	ZDB-GENE-030131-18﻿, ddx17	K.STC(+329.23)VYGGAPK.G	Y	23.66	1310.69	10	0.4	437.903	3	13.25	61000	1	6105
A8WG05|A8WG05_DANRE	Bactin2	ZDB-GENE-000329-3﻿, actb2	A.ALVVDNGSGMC(+329.23)K.A	Y	16.13	1521.78	12	1.3	761.901	2	62.49	56400	1	36104
A8WG05|A8WG05_DANRE	Bactin2	ZDB-GENE-000329-3﻿, actb2	I.AALVVDNGSGMC(+329.23)K.A	Y	20.1	1592.82	13	2.1	797.42	2	61.21	185000	1	35314
A8WG05|A8WG05_DANRE	Bactin2	ZDB-GENE-000329-3﻿, actb2	K.C(+329.23)DVDIR.K	Y	25.37	1048.55	6	1.8	525.285	2	13.85	469000	1	6475
A8WG05|A8WG05_DANRE	Bactin2 protein	ZDB-GENE-000329-3﻿, actb2	L.VVDNGSGMC(+329.23)K.A	Y	16.42	1337.66	10	1.8	669.84	2	60.98	44800	1	35180
A8WG53|A8WG53_DANRE	Serine and arginine-rich-splicing factor 9	ZDB-GENE-040426-2397﻿, srsf9	R.EAGDVC(+329.23)FADVQR.D	Y	23.73	1637.8	12	2.6	546.943	3	28.33	127000	1	15324
A8WG75|A8WG75_DANRE	Pdia5 protein	ZDB-GENE-030521-5﻿, pdia5	K.GQGTIAWVNC(+329.23)GDSEGR.K	Y	15.38	1977.95	16	3.4	660.327	3	32.31	521000	1	17743
A8WGJ7|A8WGJ7_DANRE	Phosvitin	ZDB-GENE-001201-3﻿, vtg4	K.IC(+329.23)ADGALLSK.H	N	34.82	1318.75	10	0	440.59	3	25.2	464000	1	13416
A8WGJ7|A8WGJ7_DANRE	Phosvitin	ZDB-GENE-001201-3﻿, vtg4	R.TLC(+329.23)YAVPYIEIK.G	N	15.73	1740.97	12	0.9	581.331	3	55.72	103000	1	31952
A8WGM8|A8WGM8_DANRE	Cytoplasmic FMR1-interacting protein	ZDB-GENE-030131-8557﻿, cyfip1	K.EC(+329.23)PDNAEEYER.A	Y	42.53	1682.74	11	2.6	561.922	3	14.5	94300	1	6874
A8WGN0|A8WGN0_DANRE	Keratin 8	ZDB-GENE-030411-5﻿, krt8	R.TEC(+329.23)ENEFVLIK.K	Y	45.79	1652.86	11	1.8	551.963	3	42.22	3520000	1	23750
A9C3W5|A9C3W5_DANRE	Si:dkey-159f12.2	ZDB-GENE-081105-168﻿, rps11l	K.C(+329.23)PFTGNVSIR.G	Y	46.31	1421.77	10	1.7	474.93	3	30.03	4410000	1	16358
A9JRA5|A9JRA5_DANRE	Actin-depolymerizing factor	ZDB-GENE-030131-2005﻿, scinla	K.QELLNPSDC(+329.23)YILDNGLDSK.I	Y	15.56	2465.23	19	3.2	822.754	3	55.17	312000	1	31610
A9JRA5|A9JRA5_DANRE	Actin-depolymerizing factor	ZDB-GENE-030131-2005﻿, scinla	R.AVEVEPC(+329.23)ASK.L	Y	38.26	1360.72	10	1.4	454.582	3	13.81	1140000	1	6446
A9JRA5|A9JRA5_DANRE	Actin-depolymerizing factor	ZDB-GENE-030131-2005﻿, scinla	R.LFGC(+329.23)SNK.T	N	19.42	1096.59	7	1.1	549.303	2	15.98	502000	1	7785
A9JRA5|A9JRA5_DANRE	Actin-depolymerizing factor	ZDB-GENE-030131-2005﻿, scinla	V.EVEPC(+329.23)ASK.L	Y	15.25	1190.62	8	1.7	596.317	2	13.64	167000	1	6340
B0JZJ1|B0JZJ1_DANRE	RNA helicase	ZDB-GENE-030131-925﻿, ddx5	K.STC(+329.23)IYGGAPK.G	Y	26.85	1324.7	10	1.8	442.575	3	16.6	340000	1	8165
B0R0D7|B0R0D7_DANRE	Coronin-1C-A	ZDB-GENE-030114-6﻿, coro1ca	K.NDQC(+329.23)YDDIR.V	Y	36.91	1469.68	9	1.4	490.9	3	17.27	616000	1	8575
B0R0D7|B0R0D7_DANRE	Coronin-1C-A	ZDB-GENE-030114-6﻿, coro1ca	R.VTWDSAFC(+329.23)AVNPK.F	Y	23.28	1765.9	13	1.5	589.642	3	49.34	399000	1	28056
B0R0J9|B0R0J9_DANRE	Novel protein	ZDB-GENE-080226-9﻿, sc:d0202	K.YTC(+329.23)TATNDLGASSK.V	Y	42.93	1759.86	14	1.5	587.629	3	16.02	168000	1	7807
B0R0J9|B0R0J9_DANRE	Sc:d0202	ZDB-GENE-080226-9﻿, sc:d0202	A.EC(+329.23)PLQINPPK.L	Y	35.17	1466.81	10	1.1	489.945	3	28.98	512000	1	15715
B0S5I1|B0S5I1_DANRE	Novel protein similar to vertebrate complement component 3 (C3)		K.VTC(+329.23)QDQEVNIR.D	Y	32.86	1632.85	11	-1.1	545.288	3	17.2	22000	1	8528
B0S5S6|B0S5S6_DANRE	Protein disulfide isomerase family A, member 5	ZDB-GENE-030521-5﻿, pdia5	K.GQGTIAWVNC(+329.23)GDSEGR.K	Y	15.38	1977.95	16	3.4	660.327	3	32.31	521000	1	17743
B1WB89|B1WB89_DANRE	Col1a1 protein	ZDB-GENE-030131-9102﻿, col1a1a	K.SGEYWIDPDQGC(+329.23)NQDAIK.V	Y	31.54	2367.1	18	1.3	790.042	3	42.81	2210000	1	24103
B1WB89|B1WB89_DANRE	Col1a1 protein	ZDB-GENE-030131-9102﻿, col1a1a	R.TGGSC(+329.23)TLDGQVYNDR.D	Y	42.65	1913.91	15	2.9	638.979	3	22.32	269000	1	11659
B2GNT1|B2GNT1_DANRE	40S ribosomal protein SA	ZDB-GENE-040426-811﻿, rpsa	R.AIVAIENPADVC(+329.23)VISSR.N	Y	34.66	2085.15	17	1.5	696.057	3	51.59	4310000	1	29424
B2GNT1|B2GNT1_DANRE	40S ribosomal protein SA	ZDB-GENE-040426-811﻿, rpsa	R.YVDIAIPC(+329.23)NNK.G	Y	32.51	1577.84	11	1.3	526.956	3	34.35	4680000	1	18976
B2GNT1|B2GNT1_DANRE	40S ribosomal protein SA	ZDB-GENE-040426-811﻿, rpsa	V.DIAIPC(+329.23)NNK.G	Y	15.52	1315.71	9	0.7	658.864	2	34.17	177000	1	18866
B2RZI0|B2RZI0_DANRE	Heparan sulfate proteoglycan 2	ZDB-GENE-080807-4﻿, hspg2	K.EGDQGAYTC(+329.23)EAINAK.G	Y	18.36	1897.9	15	1.7	633.643	3	20.75	393000	1	10702
B2RZI0|B2RZI0_DANRE	Heparan sulfate proteoglycan 2	ZDB-GENE-080807-4﻿, hspg2	R.IENLEQSNEGIYTC(+329.23)R.V	Y	30.92	2097.04	15	2	700.021	3	31.92	1420000	1	17500
B3DFN3|B3DFN3_DANRE	Lamin B2	ZDB-GENE-990630-13﻿, lmnb2	R.EC(+329.23)MQQQLNEYQELLDVK.L	Y	34.19	2439.2	17	1.9	814.075	3	59.78	154000	1	34435
B3DH18|B3DH18_DANRE	Fibulin-1	ZDB-GENE-990415-73﻿, fbln1	R.EISC(+329.23)GTGYELTDNNK.C	Y	25.99	1971.94	15	1.2	658.322	3	25.13	188000	1	13377
B3DKC5|B3DKC5_DANRE	Lamin A	ZDB-GENE-020424-3﻿, lmna	R.NSSC(+329.23)VSASSGVSSASR.S	Y	48.84	1813.88	16	1.7	605.635	3	11.81	4650000	1	5212
B3DKC5|B3DKC5_DANRE	Lamin A	ZDB-GENE-020424-3﻿, lmna	R.TVLC(+329.23)GSC(+329.23)GQPSDR.N	Y	24.74	1980.03	13	1.3	496.015	4	16.47	1310000	1	8082
B3DKC5|B3DKC5_DANRE	Nuclear lamin A	ZDB-GENE-020424-3﻿, lmna	H.STC(+329.23)GDSEYNLR.S	Y	30.26	1572.74	11	1.7	525.255	3	16.45	204000	1	8072
B3DKC5|B3DKC5_DANRE	Nuclear lamin A	ZDB-GENE-020424-3﻿, lmna	N.SSC(+329.23)VSASSGVSSASR.S	Y	20.49	1699.84	15	0.7	567.62	3	11.59	103000	1	5083
B4F6Q5|B4F6Q5_DANRE	Wu:fc88b11 protein	ZDB-GENE-030131-4287﻿, pof1b	K.LAGQC(+329.23)SSSTIQIK.T	Y	36.81	1663.91	13	0.7	555.645	3	21.95	1290000	1	11437
B7ZD39|B7ZD39_DANRE	Inorganic diphosphatase	ZDB-GENE-050417-375﻿, ppa1b	K.ALLSQQTNAGELNC(+329.23)K.N	Y	21.25	1918.01	15	0.7	640.346	3	28.09	353000	1	15178
B8A4B0|B8A4B0_DANRE	Glutamate dehydrogenase (NAD(P)(+))	ZDB-GENE-030114-2﻿, glud1a	K.C(+329.23)AVVDVPFGGAK.A	N	31.59	1490.81	12	2.5	497.946	3	38.1		1	21252
B8A5L6|B8A5L6_DANRE	Fibrinopeptide A	ZDB-GENE-031010-21﻿, fga	K.GSC(+329.23)ASYSEFSVDR.E	Y	34.9	1735.8	13	0.6	579.609	3	28.6	361000	1	15486
B8A5L6|B8A5L6_DANRE	Fibrinopeptide A	ZDB-GENE-031010-21﻿, fga	K.VEVSSSGPGC(+329.23)DDLGK.L	Y	28.23	1777.87	15	1.5	593.632	3	20.02	519000	1	10251
B8JIS5|B8JIS5_DANRE	Glutathione transferase	ZDB-GENE-050309-24﻿, gstm.3	K.FYSC(+329.23)GEAPDYDK.S	Y	48.62	1722.78	12	1.9	575.267	3	22.74	8270000	1	11915
B8JIS5|B8JIS5_DANRE	Glutathione transferase	ZDB-GENE-050309-24﻿, gstm.3	K.NNLC(+329.23)GETEEEQTR.V	Y	43.62	1850.86	13	2.3	617.963	3	13.27	152000	1	6118
B8JIS5|B8JIS5_DANRE	Glutathione transferase	ZDB-GENE-050309-24﻿, gstm.3	K.SC(+329.23)WFNEK.N	N	33.57	1241.61	7	3.3	621.813	2	26.38	101000	1	14133
B8JIS5|B8JIS5_DANRE	Glutathione transferase	ZDB-GENE-050309-24﻿, gstm.3	R.KNNLC(+329.23)GETEEEQTR.V	Y	28.25	1978.96	14	0.6	495.747	4	10.39	91000	1	4363
B8JIS5|B8JIS5_DANRE	Glutathione transferase	ZDB-GENE-050309-24﻿, gstm.3	Y.SC(+329.23)GEAPDYDK.S	Y	19.22	1412.64	10	1.3	707.33	2	22.84	161000	1	11978
B8JIS6_DANRE	Glutathione S-transferase mu tandem duplicate 3	ZDB-GENE-050309-24﻿, gstm.3	K.NNLC(+329.23)GETEEEQTR.V	Y	43.62	1850.86	13	2.3	617.963	3	13.27	152000	1	6118
B8JIS6|B8JIS6_DANRE	Glutathione S-transferase mu tandem duplicate 3	ZDB-GENE-050309-24﻿, gstm.3	K.FYSC(+329.23)GEAPDYDK.S	Y	48.62	1722.78	12	1.9	575.267	3	22.74	8270000	1	11915
B8JIS6|B8JIS6_DANRE	Glutathione S-transferase mu tandem duplicate 3	ZDB-GENE-050309-24﻿, gstm.3	K.SC(+329.23)WFNEK.N	N	33.57	1241.61	7	3.3	621.813	2	26.38	101000	1	14133
B8JIS6|B8JIS6_DANRE	Glutathione S-transferase mu tandem duplicate 3	ZDB-GENE-050309-24﻿, gstm.3	Y.SC(+329.23)GEAPDYDK.S	Y	19.22	1412.64	10	1.3	707.33	2	22.84	161000	1	11978
B8JIS6|B8JIS6_DANRE	Glutathione transferase	ZDB-GENE-050309-24﻿, gstm.3	R.KNNLC(+329.23)GETEEEQTR.V	Y	28.25	1978.96	14	0.6	495.747	4	10.39	91000	1	4363
B8JIS8|B8JIS8_DANRE	Glutathione transferase	ZDB-GENE-030911-2﻿, gstm.1	K.FYTC(+329.23)GEAPNYDK.S	Y	45.47	1735.81	12	1.6	579.611	3	23.34	2880000	1	12280
B8JIS8|B8JIS8_DANRE	Glutathione transferase	ZDB-GENE-030911-2﻿, gstm.1	K.SC(+329.23)WFNEK.S	N	33.57	1241.61	7	3.3	621.813	2	26.38	101000	1	14133
B8JKN6|B8JKN6_DANRE	Peptidyl-prolyl cis-trans isomerase	ZDB-GENE-030131-8556﻿, ppiaa	K.IIIADC(+329.23)GQ.L	N	24.38	1160.64	8	1	581.329	2	25.77	310000	1	13768
B8JKN6|B8JKN6_DANRE	Peptidyl-prolyl cis-trans isomerase	ZDB-GENE-030131-8556﻿, ppiaa	K.IIIADC(+329.23)GQL	N	41.11	1273.73	9	1.8	637.872	2	41.53	12600000	1	23328
B8JKN6|B8JKN6_DANRE	Peptidyl-prolyl cis-trans isomerase	ZDB-GENE-030131-8556﻿, ppiaa	R.QLC(+329.23)TGQPGYGYK.G	N	27.09	1642.83	12	-23.2	548.606	3	19.82	284000	1	10134
B8JL43|B8JL43_DANRE	Serotransferrin	ZDB-GENE-980526-35﻿, tfa	I.PESAIC(+329.23)GEK.D	Y	19.32	1261.65	9	1	631.835	2	17.97	48400	1	8999
B8JL43|B8JL43_DANRE	Serotransferrin	ZDB-GENE-980526-35﻿, tfa	K.IPESAIC(+329.23)GEK.D	Y	26.22	1374.74	10	1.4	459.254	3	17.81	964000	1	8905
B8JL43|B8JL43_DANRE	Serotransferrin	ZDB-GENE-980526-35﻿, tfa	K.SEDFELIC(+329.23)PNTPDTTMK.Y	Y	22.91	2269.08	17	1.3	757.369	3	48.29	1350000	1	27421
B8JL43|B8JL43_DANRE	Serotransferrin	ZDB-GENE-980526-35﻿, tfa	K.WC(+329.23)VTTQNEQSK.C	Y	38.33	1651.82	11	2.3	551.615	3	18.66	135000	1	9424
B8JL43|B8JL43_DANRE	Serotransferrin	ZDB-GENE-980526-35﻿, tfa	K.YPNLC(+329.23)K.A	Y	16.33	1065.58	6	1.7	533.8	2	17.28	221000	1	8577
B8JM11|B8JM11_DANRE	Epithelial cell adhesion molecule	ZDB-GENE-040426-2209﻿, epcam	K.C(+329.23)EPAETYWVR.V	N	37.15	1581.78	10	0.4	528.268	3	32.46	794000	1	17830
C3KEZ4|C3KEZ4_DANRE	Collagen type XXVIII alpha 2 a	ZDB-GENE-030131-4444﻿, col28a2a	K.VITQIAQLANDGC(+329.23)PLSQK.C	Y	30.1	2227.22	18	0.2	743.414	3	50.38	325000	1	28690
C9QNV7|C9QNV7_DANRE	Staphylococcal nuclease domain-containing protein	ZDB-GENE-030131-3124﻿, snd1	K.EVC(+329.23)FTVENK.T	Y	33.22	1396.72	9	2	466.582	3	23.63	684000	1	12463
C9QNV7|C9QNV7_DANRE	Staphylococcal nuclease domain-containing protein	ZDB-GENE-030131-3124﻿, snd1	R.LC(+329.23)DLEDQAK.S	Y	36.52	1362.7	9	1.5	455.242	3	16.84	568000	1	8310
C9QNV8|C9QNV8_DANRE	Staphylococcal nuclease domain-containing protein	ZDB-GENE-030131-3124﻿, snd1	K.EVC(+329.23)FTVENK.T	Y	33.22	1396.72	9	2	466.582	3	23.63	684000	1	12463
C9QNV8|C9QNV8_DANRE	Staphylococcal nuclease domain-containing protein	ZDB-GENE-030131-3124﻿, snd1	R.LC(+329.23)DLEDQAK.S	Y	36.52	1362.7	9	1.5	455.242	3	16.84	568000	1	8310
D6MUD5|D6MUD5_DANRE	Collagen type V alpha-1	ZDB-GENE-041105-6﻿, col5a1	K.FGFEVGPAC(+329.23)FIG	Y	18.78	1571.8	12	2.2	786.909	2	68.94	125000	1	40070
E2FHP4|E2FHP4_DANRE	Complement factor H	ZDB-GENE-050208-661﻿, cfh	K.VTC(+329.23)ETGYTGMYR.L	Y	34.62	1708.81	12	1.3	570.612	3	23.54	286000	1	12404
E2FHP4|E2FHP4_DANRE	Complement factor H	ZDB-GENE-050208-661﻿, cfh	R.SQGWDNAIPEC(+329.23)EAVK.C	Y	25.13	1974.97	15	0.8	659.33	3	36.51	1130000	1	20286
E7EXF4|E7EXF4_DANRE	Histone H2B	ZDB-GENE-131121-76﻿, si:dkey-261m9.19	A.SC(+329.23)LAHYNK.R	Y	18.43	1263.66	8	1.6	632.838	2	8.68	30000	1	3372
E7EZB3|E7EZB3_DANRE	Plakophilin 1a	ZDB-GENE-110411-77﻿, pkp1a	R.NLSC(+329.23)ASDTER.I	Y	28.27	1423.69	10	1.9	475.572	3	9.72	94000	1	3980
E7EZW8|E7EZW8_DANRE	Delta-1-pyrroline-5-carboxylate synthase	ZDB-GENE-030131-5602﻿, aldh18a1	R.GDEC(+329.23)GLALGR.L	Y	33.45	1318.69	10	0.1	440.57	3	22.8	37200	1	11955
E7F1L7|E7F1L7_DANRE	Filamin C, gamma a (actin-binding protein 280)	ZDB-GENE-070503-1﻿, flnca	K.EEPC(+329.23)LLK.R	N	25.37	1159.65	7	1.5	387.557	3	22.17	2510000	1	11568
E7F1L7|E7F1L7_DANRE	Filamin Filamin C, gamma a (actin-binding protein 280)A, alpha (actin-binding protein 280)	ZDB-GENE-070503-1﻿, flnca	K.VTYC(+329.23)PTEPGNYIINIK.F	N	21.5	2153.14	16	1.9	718.722	3	51.49	664000	1	29363
E7F432|E7F432_DANRE	fatty aldehyde dehydrogenase	ZDB-GENE-040912-103﻿, aldh3a2b	K.SPC(+329.23)YIDK.N	Y	22.6	1153.6	7	1.2	385.541	3	13.21	36500	1	6076
E7F4T0|E7F4T0_DANRE	Plectin B	ZDB-GENE-100917-2﻿, plecb	K.GDEC(+329.23)ALINNSQPSR.W	Y	53.11	1831.9	14	1.4	611.643	3	20.97	853000	1	10834
E7F4T0|E7F4T0_DANRE	Plectin B	ZDB-GENE-100917-2﻿, plecb	K.YLTC(+329.23)PK.T	N	22.09	1052.59	6	1.1	527.302	2	12.18	65100	1	5442
E7F4T0|E7F4T0_DANRE	Plectin B	ZDB-GENE-100917-2﻿, plecb	R.C(+329.23)DNFTTSWR.D	N	37.95	1457.69	9	1.7	486.906	3	30.43	424000	1	16599
E7F4T0|E7F4T0_DANRE	Plectin B	ZDB-GENE-100917-2﻿, plecb	R.DPTC(+329.23)PFR.G	Y	28.2	1163.6	7	1.2	388.873	3	20.26	1150000	1	10399
E7F4T0|E7F4T0_DANRE	Plectin B	ZDB-GENE-100917-2﻿, plecb	R.LQIEDC(+329.23)ESR.T	Y	27.3	1420.72	9	1.1	474.58	3	18.09	543000	1	9072
E7F4T0|E7F4T0_DANRE	Plectin B	ZDB-GENE-100917-2﻿, plecb	R.SGDEAVVPSIC(+329.23)FLVPPVNK.E	Y	23.21	2299.24	19	1	767.423	3	63.68	501000	1	36836
E7F797|E7F797_DANRE	Tubulin beta chain	ZDB-GENE-030131-722﻿, tubb2b	K.NMMAAC(+329.23)DPRHGR.Y	N	16.08	1686.81	12	9.2	563.281	3	22.6	322000	1	11832
E7F797|E7F797_DANRE	Tubulin beta chain	ZDB-GENE-030131-722﻿, tubb2b	K.TAVC(+329.23)DIPPR.G	N	22.79	1299.72	9	1.4	434.247	3	19.61	262000	1	10005
E7F8G7|E7F8G7_DANRE	Plectin a	ZDB-GENE-030131-8984﻿, pleca	K.GDEC(+329.23)ALVNNSQPYK.W	Y	29.86	1865.91	14	1.9	622.98	3	23.48	525000	1	12372
E7F8G7|E7F8G7_DANRE	Plectin A	ZDB-GENE-030131-8984﻿, pleca	K.YLTC(+329.23)PK.T	N	22.09	1052.59	6	1.1	527.302	2	12.18	65100	1	5442
E7F8G7|E7F8G7_DANRE	Plectin A	ZDB-GENE-030131-8984﻿, pleca	R.C(+329.23)DNFTTSWR.D	N	37.95	1457.69	9	1.7	486.906	3	30.43	424000	1	16599
E7F8G7|E7F8G7_DANRE	Plectin A	ZDB-GENE-030131-8984﻿, pleca	R.DSSGNEAVVPSIC(+329.23)FIVPPTNK.E	Y	18.48	2502.3	21	2.2	835.109	3	59.01	550000	1	33964
E7F8G7|E7F8G7_DANRE	Plectin A	ZDB-GENE-030131-8984﻿, pleca	R.LLEAQAC(+329.23)TGGIIDPNTGEK.F	Y	33.5	2258.18	19	0.6	753.734	3	38.34	232000	1	21400
E7F8G7|E7F8G7_DANRE	Plectin A	ZDB-GENE-030131-8984﻿, pleca	R.SVEQGEQDESVC(+329.23)K.S	Y	28.84	1765.84	13	1.5	589.62	3	11.74	187000	1	5173
E7F9N7|E7F9N7_DANRE	Capn2b protein	ZDB-GENE-050522-84﻿, capn2b	R.IQFVGAC(+329.23)NPPTDPGR.K	Y	23.24	1899.98	15	0	634.335	3	32.62	340000	1	17928
E7F9N7|E7F9N7_DANRE	Dynein cytoplasmic 1 heavy chain 1	ZDB-GENE-030131-7050﻿, dync1h1	K.VQYPQSQSC(+329.23)K.M	Y	21.92	1495.77	10	1.1	499.596	3	10.48	254000	1	4415
E7FBY5|E7FBY5_DANRE	Calpain 2, (M/II) large subunit b	ZDB-GENE-050522-84﻿, capn2b	R.IEIC(+329.23)TLTPDAITDDSVK.H	Y	26.85	2162.13	17	0.7	721.719	3	51.6	1360000	1	29428
E7FBZ3|E7FBZ3_DANRE	Tropomyosin 1 (Alpha)	ZDB-GENE-040426-854﻿, tpm1	K.C(+329.23)SELEEELK.T	Y	28.26	1407.71	9	1.7	470.245	3	24.03	2.84	1	12702
E7FCQ0|E7FCQ0_DANRE	CCHC-type zinc finger, nucleic acid-binding protein b	ZDB-GENE-030131-7782﻿, cnbpb	K.EC(+329.23)TIEATA	Y	30.54	1165.59	8	1.4	583.801	2	17.91	718000	1	8961
E7FCV8|E7FCV8_DANRE	Collagen, type VI, alpha 2	ZDB-GENE-070501-7﻿, col6a2	R.DGDPGPEGDPGLTEC(+329.23)DVMNYIR.E	Y	15.87	2678.22	22	1.8	893.747	3	56.93	1250000	1	32687
E7FCZ2|E7FCZ2_DANRE	Actinoporin-like protein	ZDB-GENE-030131-8907﻿, apnl	K.EC(+329.23)DQALYK.E	Y	15.5	1297.65	8	0.7	433.559	3	13.58	58300	1	6307
E7FCZ2|E7FCZ2_DANRE	Actinoporin-like protein	ZDB-GENE-030131-8907﻿, apnl	K.TEVC(+329.23)TFSK.S	Y	16.17	1242.65	8	1.6	622.332	2	14.99	34000	1	7172
E7FE42|E7FE42_DANRE	Cytoplasmic FMR1-interacting protein	ZDB-GENE-030131-8557﻿, cyfip1	K.EC(+329.23)PDNAEEYER.A	Y	42.53	1682.74	11	2.6	561.922	3	14.5	94300	1	6874
E7FG81|E7FG81_DANRE	Collagen, type XII, alpha 1b	ZDB-GENE-120215-116﻿, col12a1b	K.LNVDC(+329.23)HEVAEK.E	Y	40.05	1584.81	11	1.5	397.211	4	15.75	1990000	1	7643
E7FG81|E7FG81_DANRE	Collagen, type XII, alpha 1b	ZDB-GENE-120215-116﻿, col12a1b	L.NVDC(+329.23)HEVAEK.E	Y	33.95	1471.73	10	0.5	491.584	3	15.62	184000	1	7562
E9QBU9|E9QBU9_DANRE	Eukaryotic translation initiation factor 2 subunit 3	ZDB-GENE-030131-5552﻿, eif2s3	R.SC(+329.23)GSSTPDEFPTDIPGTK.G	Y	51.31	2167.03	18	1.3	723.352	3	37.99	1990000	1	21185
E9QCD1|E9QCD1_DANRE	Fibrinopeptide A	ZDB-GENE-031010-21﻿, fga	K.GSC(+329.23)ASYSEFSVDR.E	Y	34.9	1735.8	13	0.6	579.609	3	28.6	361000	1	15486
E9QCD1|E9QCD1_DANRE	Fibrinopeptide A	ZDB-GENE-031010-21﻿, fga	K.VEVSSSGPGC(+329.23)DDLGK.L	Y	28.23	1777.87	15	1.5	593.632	3	20.02	519000	1	10251
E9QCV2|E9QCV2_DANRE	Plectin B	ZDB-GENE-100917-2﻿, plecb	K.GDEC(+329.23)ALINNSQPSR.W	Y	53.11	1831.9	14	1.4	611.643	3	20.97	853000	1	10834
E9QCV2|E9QCV2_DANRE	Plectin B	ZDB-GENE-100917-2﻿, plecb	K.YLTC(+329.23)PK.T	N	22.09	1052.59	6	1.1	527.302	2	12.18	65100	1	5442
E9QCV2|E9QCV2_DANRE	Plectin B	ZDB-GENE-100917-2﻿, plecb	R.C(+329.23)DNFTTSWR.D	N	37.95	1457.69	9	1.7	486.906	3	30.43	424000	1	16599
E9QCV2|E9QCV2_DANRE	Plectin B	ZDB-GENE-100917-2﻿, plecb	R.DPTC(+329.23)PFR.G	Y	28.2	1163.6	7	1.2	388.873	3	20.26	1150000	1	10399
E9QCV2|E9QCV2_DANRE	Plectin B	ZDB-GENE-100917-2﻿, plecb	R.LQIEDC(+329.23)ESR.T	Y	27.3	1420.72	9	1.1	474.58	3	18.09	543000	1	9072
E9QCV2|E9QCV2_DANRE	Plectin B	ZDB-GENE-100917-2﻿, plecb	R.SGDEAVVPSIC(+329.23)FLVPPVNK.E	Y	23.21	2299.24	19	1	767.423	3	63.68	501000	1	36836
E9QEE4|E9QEE4_DANRE	Heterogeneous nuclear ribonucleoprotein M	ZDB-GENE-030131-6898﻿, hnrnpm	K.DTFNSC(+329.23)GMVQYADIK.M	Y	43.06	2019.96	15	1.3	674.328	3	44.53	172000	1	25145
E9QEE4|E9QEE4_DANRE	Heterogeneous nuclear ribonucleoprotein M	ZDB-GENE-030131-6898﻿, hnrnpm	R.GC(+329.23)AVVEFR.T	Y	36.8	1208.65	8	2.2	403.893	3	24.59	324000	1	13049
E9QF34|E9QF34_DANRE	Fructose-bisphosphate aldolase	ZDB-GENE-030131-383﻿, aldob	K.ISDSC(+329.23)PSALGIAENANVLAR.Y	Y	28.6	2329.23	20	1.4	777.417	3	52.55	364000	1	30011
E9QF73|E9QF73_DANRE	Zgc:153867 protein	ZDB-GENE-030131-9170﻿, zgc:153867	K.ITYNQC(+329.23)GDVMR.A	Y	33.13	1627.8	11	1.1	543.608	3	22.17	308000	1	11569
E9QFD8|E9QFD8_DANRE	Phosvitin	ZDB-GENE-001201-6﻿, vtg7	K.IC(+329.23)ADGALLSK.H	N	34.82	1318.75	10	0	440.59	3	25.2	464000	1	13416
E9QFD8|E9QFD8_DANRE	Phosvitin	ZDB-GENE-001201-6﻿, vtg7	K.TQNIYELQEAGAQGVC(+329.23)R.T	N	28.76	2208.12	17	2.6	737.048	3	38.78	1290000	1	21665
E9QFD8|E9QFD8_DANRE	Phosvitin	ZDB-GENE-001201-6﻿, vtg7	R.TLC(+329.23)YAVPYIEIK.G	N	15.73	1740.97	12	0.9	581.331	3	55.72	103000	1	31952
E9QG86|E9QG86_DANRE	Zgc:153867 protein	ZDB-GENE-030131-9170﻿, zgc:153867	K.ITYNQC(+329.23)GDVMR.A	Y	33.13	1627.8	11	1.1	543.608	3	22.17	308000	1	11569
E9QI62|E9QI62_DANRE	Filamin A, alpha (actin-binding protein 280)	ZDB-GENE-030131-2145﻿, flna	K.C(+329.23)QGQGLGNNVR.A	Y	50.43	1473.77	11	1.6	492.264	3	10.94	44200	1	4681
E9QI62|E9QI62_DANRE	Filamin A, alpha (actin-binding protein 280)	ZDB-GENE-030131-2145﻿, flna	K.DTVEC(+329.23)SVEDK.G	Y	23.16	1452.7	10	1.9	485.24	3	12.86	67100	1	5864
E9QI62|E9QI62_DANRE	Filamin A, alpha (actin-binding protein 280)	ZDB-GENE-030131-2145﻿, flna	K.VDINTEDQEDGTC(+329.23)K.V	Y	30.68	1894.88	14	2	632.635	3	16.55	1110000	1	8130
E9QI62|E9QI62_DANRE	Filamin A, alpha (actin-binding protein 280)	ZDB-GENE-030131-2145﻿, flna	K.VPC(+329.23)EEILVK.H	Y	33.7	1357.78	9	1.9	453.603	3	28.47	555000	1	15408
E9QI62|E9QI62_DANRE	Filamin A, alpha (actin-binding protein 280)	ZDB-GENE-030131-2145﻿, flna	K.VTYC(+329.23)PTEPGNYIINIK.F	N	21.5	2153.14	16	1.9	718.722	3	51.49	664000	1	29363
E9QI62|E9QI62_DANRE	Filamin A, alpha (actin-binding protein 280)	ZDB-GENE-030131-2145﻿, flna	R.C(+329.23)SGPGLER.A	Y	29.12	1146.6	8	-0.7	383.208	3	10.77	67800	1	4582
E9QI62|E9QI62_DANRE	Filamin A, alpha (actin-binding protein 280)	ZDB-GENE-030131-2145﻿, flna	R.EEPC(+329.23)LLK.M	N	25.37	1159.65	7	1.5	387.557	3	22.17	2510000	1	11568
E9QI62|E9QI62_DANRE	Filamin A, alpha (actin-binding protein 280)	ZDB-GENE-030131-2145﻿, flna	R.VPVTEGC(+329.23)DPAR.V	Y	19.66	1471.77	11	0.7	491.596	3	14.55	338000	1	6902
F1Q4M7|F1Q4M7_DANRE	Periplakin	ZDB-GENE-041008-196﻿, ppl	K.C(+329.23)ASAPQLYSK.V	Y	35.11	1395.74	10	1.6	466.254	3	17.37	404000	1	8635
F1Q4S4|F1Q4S4_DANRE	Si:ch1073-291c23.1	ZDB-GENE-050208-114﻿, vit	R.APEVPSQGDPNC(+329.23)K.V	Y	20.53	1669.83	13	2	557.618	3	14.02	106000	1	6580
F1Q4X1|F1Q4X1_DANRE	Collagen, type VI, alpha 3	ZDB-GENE-070501-8﻿, col6a3	K.GINLC(+329.23)TGVK.E	N	26.98	1232.71	9	1.6	411.912	3	24.27		1	12849
F1Q4X1|F1Q4X1_DANRE	Collagen, type VI, alpha 3	ZDB-GENE-070501-8﻿, col6a3	R.FDTQDEC(+329.23)EK.A	N	16.69	1442.65	9	2.4	481.894	3	11.26	20300	1	4878
F1Q4X1|F1Q4X1_DANRE	Collagen, type VI, alpha 3	ZDB-GENE-070501-8﻿, col6a3	R.FWYGGC(+329.23)GGNQNR.F	N	18.25	1686.79	12	-4.3	563.268	3	15.3	163000	1	7367
F1Q4X1|F1Q4X1_DANRE	Collagen, type VI, alpha 3	ZDB-GENE-070501-8﻿, col6a3	R.GLGAVQC(+329.23)DLVK.K	N	29.7	1430.81	11	0.9	477.945	3	31.15	1060000	1	17040
F1Q4X1|F1Q4X1_DANRE	Collagen, type VI, alpha 3	ZDB-GENE-070501-8﻿, col6a3	R.IIQMQSISC(+329.23)N.S	N	19.87	1464.76	10	1.1	733.39	2	33.74	61100	1	18608
F1Q4X1|F1Q4X1_DANRE	Collagen, type VI, alpha 3	ZDB-GENE-070501-8﻿, col6a3	R.LLSDITIAESNC(+329.23)PR.G	N	42.45	1860	14	0.4	621.007	3	41.01	2180000	1	23014
F1Q4X1|F1Q4X1_DANRE	Collagen, type VI, alpha 3	ZDB-GENE-070501-8﻿, col6a3	R.VNC(+329.23)IGIGAENADSR.Q	N	39.97	1746.89	14	1.6	583.304	3	23.29	896000	1	12249
F1Q5L6|F1Q5L6_DANRE	RNA helicase	ZDB-GENE-030131-925﻿, ddx5	K.STC(+329.23)IYGGAPK.G	Y	26.85	1324.7	10	1.8	442.575	3	16.6	340000	1	8165
F1Q6P3|F1Q6P3_DANRE	Collagen, type VI, alpha 1	ZDB-GENE-070501-6﻿, col6a1	K.EPC(+329.23)GGIQEAANEAR.Q	Y	50.59	1772.87	14	1.7	591.964	3	20.06	8120000	1	10278
F1Q6P3|F1Q6P3_DANRE	Collagen, type VI, alpha 1	ZDB-GENE-070501-6﻿, col6a1	K.GTYTDC(+329.23)AIK.E	Y	27.53	1299.67	9	1.1	434.231	3	15.87	1070000	1	7715
F1Q6Z5|F1Q6Z5_DANRE	CCHC-type zinc finger, nucleic acid-binding protein a	ZDB-GENE-030131-5045﻿, cnbpa	R.DC(+329.23)SIEASA	Y	20.28	1123.54	8	1	562.777	2	17.86	677000	1	8932
F1Q740|F1Q740_DANRE	Valyl-tRNA synthetase	ZDB-GENE-010601-1﻿, vars1	K.AQLC(+329.23)GSESVSDR.W	Y	27	1579.78	12	1	527.602	3	13.67	102000	1	6363
F1Q740|F1Q740_DANRE	Valyl-tRNA synthetase	ZDB-GENE-010601-1﻿, vars1	K.SDYPTGIPEC(+329.23)GTDALR.F	Y	15.34	2022.99	16	5.5	675.34	3	39.07	152000	1	21839
F1Q7N1|F1Q7N1_DANRE	Si:ch1073-291c23.1	ZDB-GENE-050208-114﻿, vit	R.APEVPSQGDPNC(+329.23)K.V	Y	20.53	1669.83	13	2	557.618	3	14.02	106000	1	6580
F1Q8J9|F1Q8J9_DANRE	Plakophilin 3a	ZDB-GENE-060512-114﻿, pkp3a	K.AEPIGC(+329.23)FTPN.S	Y	23.69	1376.7	10	1.3	689.356	2	35.46	2960000	1	19650
F1Q953|F1Q953_DANRE	Nucleoporin 155	ZDB-GENE-040426-711﻿, nup155	K.C(+329.23)ITDTMQELVNQSK.A	Y	27.59	1937.98	14	1.9	647	3	51.45	239000	1	29341
F1Q9R1|F1Q9R1_DANRE	Annexin	ZDB-GENE-030707-5﻿, anxa11b	K.EAISGAGTDEAC(+329.23)LIEILSSR.S	Y	15.77	2363.22	20	2.3	788.749	3	65.71	291000	1	38089
F1Q9R1|F1Q9R1_DANRE	Annexin	ZDB-GENE-030707-5﻿, anxa11b	K.SPAQFDASEC(+329.23)K.E	Y	33.95	1510.73	11	0.9	504.584	3	15.78	684000	1	7663
F1Q9R1|F1Q9R1_DANRE	Annexin	ZDB-GENE-030707-5﻿, anxa11b	K.VGTDESQFNAILC(+329.23)AR.S	Y	16.13	1952	15	1.9	651.675	3	49.02	426000	1	27863
F1QBS1|F1QBS1_DANRE	RNA helicase	ZDB-GENE-030131-18﻿, ddx17	K.STC(+329.23)VYGGAPK.G	Y	23.66	1310.69	10	0.4	437.903	3	13.25	61000	1	6105
F1QE36|F1QE36_DANRE	G domain-containing protein	ZDB-GENE-090313-396﻿, ifi44b	K.VDEAC(+329.23)PLVK.S	Y	22.01	1301.72	9	0.7	434.915	3	18.49	178000	1	9318
F1QE65|F1QE65_DANRE	Cytoplasmic FMR1-interacting protein	ZDB-GENE-030131-8557﻿, cyfip1	K.EC(+329.23)PDNAEEYER.A	Y	42.53	1682.74	11	2.6	561.922	3	14.5	94300	1	6874
F1QE76|F1QE76_DANRE	Nucleoporin 155	ZDB-GENE-040426-711﻿, nup155	K.C(+329.23)ITDTMQELVNQSK.A	Y	27.59	1937.98	14	1.9	647	3	51.45	239000	1	29341
F1QEH9|F1QEH9_DANRE	Tubulin beta chain	ZDB-GENE-030131-722﻿, tubb2b	K.NMMAAC(+329.23)DPRHGR.Y	N	16.08	1686.81	12	9.2	563.281	3	22.6	322000	1	11832
F1QEH9|F1QEH9_DANRE	Tubulin beta chain	ZDB-GENE-030131-722﻿, tubb2b	K.TAVC(+329.23)DIPPR.G	N	22.79	1299.72	9	1.4	434.247	3	19.61	262000	1	10005
F1QGW6|F1QGW6_DANRE	Eukaryotic translation initiation factor 2 subunit 3	ZDB-GENE-030131-5552﻿, eif2s3	R.SC(+329.23)GSSTPDEFPTDIPGTK.G	Y	51.31	2167.03	18	1.3	723.352	3	37.99	1990000	1	21185
F1QHG3|F1QHG3_DANRE	Zgc:173729	ZDB-GENE-071004-64﻿, zgc:173729	K.C(+329.23)PAQPVPGQK.A	Y	38.65	1352.74	10	1.6	451.923	3	9.97	902000	1	4117
F1QHK3|F1QHK3_DANRE	PeriosPeriostin, osteoblast specific factort B	ZDB-GENE-030131-9120﻿, postnb	K.QGPNMC(+329.23)ALQQVVGTK.K	Y	15.54	1902	15	2.3	635.009	3	42.86		1	24136
F1QHK3|F1QHK3_DANRE	Periostin	ZDB-GENE-030131-9120﻿, postnb	R.GC(+329.23)PAVAPIDNVFGTLGLVK.A	Y	35.5	2199.23	19	1.4	734.085	3	71.03	203000	1	41352
F1QHK3|F1QHK3_DANRE	Periostin, osteoblast specific factor	ZDB-GENE-030131-9120﻿, postnb	R.NWYQGAIC(+329.23)GK.T	Y	22.92	1467.75	10	1.3	490.258	3	31.83	1160000	1	17450
F1QJC9|F1QJC9_DANRE	Collagen, type I, alpha 1a	ZDB-GENE-030131-9102﻿, col1a1a	K.SGEYWIDPDQGC(+329.23)NQDAIK.V	Y	31.54	2367.1	18	1.3	790.042	3	42.81	2210000	1	24103
F1QJC9|F1QJC9_DANRE	Collagen, type I, alpha 1a	ZDB-GENE-030131-9102﻿, col1a1a	R.TGGSC(+329.23)TLDGQVYNDR.D	Y	42.65	1913.91	15	2.9	638.979	3	22.32	269000	1	11659
F1QJK4|F1QJK4_DANRE	Myosin, heavy chain 9b, non-muscle	ZDB-GENE-030131-998﻿, myh9b	K.DC(+329.23)STVESQLQDVQEVLQEETR.Q	Y	23.09	2764.34	21	3.4	922.457	3	68.14	133000	1	39581
F1QJK4|F1QJK4_DANRE	Myosin, heavy chain 9b, non-muscle	ZDB-GENE-030131-998﻿, myh9b	R.EDQSILC(+329.23)TGESGAGK.T	N	49.68	1822.89	15	2.1	608.64	3	22.98	4280000	1	12062
F1QJK4|F1QJK4_DANRE	Myosin, heavy chain 9b, non-muscle	ZDB-GENE-030131-998﻿, myh9b	R.SELC(+329.23)LEGYNK.Y	Y	45.6	1483.75	10	1	495.593	3	27.01	1370000	1	14518
F1QKE8|F1QKE8_DANRE	Collagen, type VI, alpha 3	ZDB-GENE-070501-8﻿, col6a3	K.GINLC(+329.23)TGVK.E	N	26.98	1232.71	9	1.6	411.912	3	24.27		1	12849
F1QKE8|F1QKE8_DANRE	Collagen, type VI, alpha 3	ZDB-GENE-070501-8﻿, col6a3	R.FDTQDEC(+329.23)EK.A	N	16.69	1442.65	9	2.4	481.894	3	11.26	20300	1	4878
F1QKE8|F1QKE8_DANRE	Collagen, type VI, alpha 3	ZDB-GENE-070501-8﻿, col6a3	R.FWYGGC(+329.23)GGNQNR.F	N	18.25	1686.79	12	-4.3	563.268	3	15.3	163000	1	7367
F1QKE8|F1QKE8_DANRE	Collagen, type VI, alpha 3	ZDB-GENE-070501-8﻿, col6a3	R.GLGAVQC(+329.23)DLVK.K	N	29.7	1430.81	11	0.9	477.945	3	31.15	1060000	1	17040
F1QKE8|F1QKE8_DANRE	Collagen, type VI, alpha 3	ZDB-GENE-070501-8﻿, col6a3	R.IIQMQSISC(+329.23)N.S	N	19.87	1464.76	10	1.1	733.39	2	33.74	61100	1	18608
F1QKE8|F1QKE8_DANRE	Collagen, type VI, alpha 3	ZDB-GENE-070501-8﻿, col6a3	R.LLSDITIAESNC(+329.23)PR.G	N	42.45	1860	14	0.4	621.007	3	41.01	2180000	1	23014
F1QKE8|F1QKE8_DANRE	Collagen, type VI, alpha 3	ZDB-GENE-070501-8﻿, col6a3	R.VNC(+329.23)IGIGAENADSR.Q	N	39.97	1746.89	14	1.6	583.304	3	23.29	896000	1	12249
F1QKY8|F1QKY8_DANRE	Tubulin beta chain	ZDB-GENE-050522-384﻿, tubb2	K.NMMAAC(+329.23)DPRHGR.Y	N	16.08	1686.81	12	9.2	563.281	3	22.6	322000	1	11832
F1QKY8|F1QKY8_DANRE	Tubulin beta chain	ZDB-GENE-050522-384﻿, tubb2	K.TAVC(+329.23)DIPPR.G	N	22.79	1299.72	9	1.4	434.247	3	19.61	262000	1	10005
F1QL44|F1QL44_DANRE	Filamin C, gamma b (actin-binding protein 280)	ZDB-GENE-041008-175﻿, flncb	N.EEPC(+329.23)LLK.R	N	25.37	1159.65	7	1.5	387.557	3	22.17	2510000	1	11568
F1QMC3|F1QMC3_DANRE	Septin	ZDB-GENE-030131-37﻿, sept7b	K.ADTLTPEEC(+329.23)QQFK.K	Y	18.61	1837.91	13	1.2	613.644	3	25.91	279000	1	13853
F1QMY5|F1QMY5_DANRE	Si:dkeyp-75b4.9	ZDB-GENE-090313-396﻿, ifi44b	K.VDEAC(+329.23)PLVK.S	Y	22.01	1301.72	9	0.7	434.915	3	18.49	178000	1	9318
F1QNY5|F1QNY5_DANRE	Copine I	ZDB-GENE-030131-3562﻿, cpne1	K.NC(+329.23)QDPQFSTK.L	Y	27.63	1495.73	10	0.6	499.584	3	13.52	339000	1	6266
F1QP23|F1QP23_DANRE	Glutamyl-tRNA synthetase	ZDB-GENE-030131-638﻿, eprs1	K.SSAPTLAAAPGPASTGC(+329.23)PFTR.V	Y	16.75	2288.18	21	0	763.734	3	39.2	623000	1	21921
F1QQL4|F1QQL4_DANRE	Si:ch211-125o16.4	ZDB-GENE-131120-100﻿, si:ch211-125o16.4	R.TISQDC(+329.23)GISSEPGSPPK.A	Y	16.13	2031.01	17	1.2	678.013	3	20.99	42600	1	10849
F1QSC5|F1QSC5_DANRE	Collagen, type I, alpha 1a	ZDB-GENE-030131-9102﻿, col1a1a	K.SGEYWIDPDQGC(+329.23)NQDAIK.V	Y	31.54	2367.1	18	1.3	790.042	3	42.81	2210000	1	24103
F1QSC5|F1QSC5_DANRE	Collagen, type I, alpha 1a	ZDB-GENE-030131-9102﻿, col1a1a	R.TGGSC(+329.23)TLDGQVYNDR.D	Y	42.65	1913.91	15	2.9	638.979	3	22.32	269000	1	11659
F1QTR9|F1QTR9_DANRE	DNA-(apurinic or apyrimidinic site) endonuclease	ZDB-GENE-040426-2761﻿, apex1	R.AYLC(+329.23)GLDAR.K	Y	30.9	1309.7	9	0	437.575	3	28.24	127000	1	15269
F1QTT3|F1QTT3_DANRE	Junction plakoglobin	ZDB-GENE-991207-22﻿, jupa	K.QDVIEPAVC(+329.23)ALR.H	Y	20.86	1641.91	12	1.5	548.311	3	41.14	3070000	1	23091
F1QTT3|F1QTT3_DANRE	Junction plakoglobin	ZDB-GENE-991207-22﻿, jupa	R.NLALC(+329.23)PANQAPLR.D	Y	45.3	1708.96	13	1.1	570.662	3	34.63	3090000	1	19146
F1QV15|F1QV15_DANRE	Phosvitin	ZDB-GENE-001201-5﻿, vtg6	K.IC(+329.23)ADGALLSK.H	N	34.82	1318.75	10	0	440.59	3	25.2	464000	1	13416
F1QV15|F1QV15_DANRE	Phosvitin	ZDB-GENE-001201-5﻿, vtg6	K.TQNIYELQEAGAQGVC(+329.23)R.T	N	28.76	2208.12	17	2.6	737.048	3	38.78	1290000	1	21665
F1QV15|F1QV15_DANRE	Phosvitin	ZDB-GENE-001201-5﻿, vtg6	R.TLC(+329.23)YAVPYIEIK.G	N	15.73	1740.97	12	0.9	581.331	3	55.72	103000	1	31952
F1QVC6|F1QVC6_DANRE	Serine and arginine-rich-splicing factor 9	ZDB-GENE-040426-2397﻿, srsf9	R.EAGDVC(+329.23)FADVQR.D	Y	23.73	1637.8	12	2.6	546.943	3	28.33	127000	1	15324
F1QVZ8|F1QVZ8_DANRE	neuroblast differentiation-associated protein AHNAK	ZDB-GENE-131120-100	R.TISQDC(+329.23)GISSEPGSPPK.A	Y	16.13	2031.01	17	1.2	678.013	3	20.99	42600	1	10849
F1QXG4|F1QXG4_DANRE	Staphylococcal nuclease domain-containing protein	ZDB-GENE-030131-3124﻿, snd1	K.EVC(+329.23)FTVENK.T	Y	33.22	1396.72	9	2	466.582	3	23.63	684000	1	12463
F1QXG4|F1QXG4_DANRE	Staphylococcal nuclease domain-containing protein	ZDB-GENE-030131-3124﻿, snd1	R.LC(+329.23)DLEDQAK.S	Y	36.52	1362.7	9	1.5	455.242	3	16.84	568000	1	8310
F1QZ50|F1QZ50_DANRE	AHNAK nucleoprotein	ZDB-GENE-030131-8719﻿, ahnak	R.HSSTSSDGC(+329.23)TITTITR.R	Y	19.39	1994.99	16	1.6	666.005	3	18.94	1590000	1	9595
F1R2E0|F1R2E0_DANRE	Heterogeneous nuclear ribonucleoprotein M	ZDB-GENE-030131-6898﻿, hnrnpm	K.DTFNSC(+329.23)GMVQYADIK.M	Y	43.06	2019.96	15	1.3	674.328	3	44.53	172000	1	25145
F1R2E0|F1R2E0_DANRE	Heterogeneous nuclear ribonucleoprotein M	ZDB-GENE-030131-6898﻿, hnrnpm	R.GC(+329.23)AVVEFR.T	Y	36.8	1208.65	8	2.2	403.893	3	24.59	324000	1	13049
F1R2T3|F1R2T3_DANRE	Phosvitin	ZDB-GENE-001201-1﻿, vtg1	K.IC(+329.23)ADGALLSK.H	N	34.82	1318.75	10	0	440.59	3	25.2	464000	1	13416
F1R2T3|F1R2T3_DANRE	Phosvitin	ZDB-GENE-001201-6﻿, vtg7	K.TQNIYELQEAGAQGVC(+329.23)R.T	N	28.76	2208.12	17	2.6	737.048	3	38.78	1290000	1	21665
F1R468|F1R468_DANRE	Cytoplasmic FMR1-interacting protein 1 homolog	ZDB-GENE-030131-8557﻿, cyfip1	K.EC(+329.23)PDNAEEYER.A	Y	42.53	1682.74	11	2.6	561.922	3	14.5	94300	1	6874
F1R4L5|F1R4L5_DANRE	POF1B actin-binding protein	ZDB-GENE-030131-4287﻿, pof1b	K.LAGQC(+329.23)SSSTIQIK.T	Y	36.81	1663.91	13	0.7	555.645	3	21.95	1290000	1	11437
F1R5K7|F1R5K7_DANRE	Heparan sulfate proteoglycan 2	ZDB-GENE-080807-4﻿, hspg2	K.EGDQGAYTC(+329.23)EAINAK.G	Y	18.36	1897.9	15	1.7	633.643	3	20.75	393000	1	10702
F1R5K7|F1R5K7_DANRE	Heparan sulfate proteoglycan 2	ZDB-GENE-080807-4﻿, hspg2	R.IENLEQSNEGIYTC(+329.23)R.V	Y	30.92	2097.04	15	2	700.021	3	31.92	1420000	1	17500
F1R6G3|F1R6G3_DANRE	Lumican	ZDB-GENE-040625-24﻿, lum	K.FELTNIC(+329.23)R.F	Y	29.23	1323.72	8	0.7	442.247	3	36.39	4740000	1	20216
F1R6W5|F1R6W5_DANRE	Mucin 2	ZDB-GENE-120904-1﻿, muc2.2	K.YAC(+329.23)QDSVIVK.Y	Y	30.87	1453.78	10	1.4	485.601	3	19.92	244000	1	10191
F1R6Y8|F1R6Y8_DANRE	Tubulin beta chain	ZDB-GENE-030131-722﻿, tubb2b	K.NMMAAC(+329.23)DPRHGR.Y	N	16.08	1686.81	12	9.2	563.281	3	22.6	322000	1	11832
F1R6Y8|F1R6Y8_DANRE	Tubulin beta chain	ZDB-GENE-030131-722﻿, tubb2b	K.TAVC(+329.23)DIPPR.G	N	22.79	1299.72	9	1.4	434.247	3	19.61	262000	1	10005
F1R765|F1R765_DANRE	Fibulin-1	ZDB-GENE-990415-73﻿, fbln1	R.EISC(+329.23)GTGYELTDNNK.C	Y	25.99	1971.94	15	1.2	658.322	3	25.13	188000	1	13377
F1R858|F1R858_DANRE	Serotransferrin	ZDB-GENE-980526-35﻿, tfa	I.PESAIC(+329.23)GEK.D	Y	19.32	1261.65	9	1	631.835	2	17.97	48400	1	8999
F1R858|F1R858_DANRE	Transferrin-a	ZDB-GENE-980526-35﻿, tfa	K.IPESAIC(+329.23)GEK.D	Y	26.22	1374.74	10	1.4	459.254	3	17.81	964000	1	8905
F1R858|F1R858_DANRE	Transferrin-a	ZDB-GENE-980526-35﻿, tfa	K.SEDFELIC(+329.23)PNTPDTTMK.Y	Y	22.91	2269.08	17	1.3	757.369	3	48.29	1350000	1	27421
F1R858|F1R858_DANRE	Transferrin-a	ZDB-GENE-980526-35﻿, tfa	K.WC(+329.23)VTTQNEQSK.C	Y	38.33	1651.82	11	2.3	551.615	3	18.66	135000	1	9424
F1R858|F1R858_DANRE	Transferrin-a	ZDB-GENE-980526-35﻿, tfa	K.YPNLC(+329.23)K.A	Y	16.33	1065.58	6	1.7	533.8	2	17.28	221000	1	8577
F1R889|F1R889_DANRE	Myh9l2 protein	ZDB-GENE-030131-5870﻿, myh9a	K.DC(+329.23)SAVESQLK.D	Y	30.49	1407.72	10	1.6	470.249	3	18.26	482000	1	9177
F1R889|F1R889_DANRE	Myh9l2 protein	ZDB-GENE-030131-5870﻿, myh9a	R.SELC(+329.23)LEDYNK.Y	Y	27.37	1541.76	10	0.5	514.927	3	28.43	368000	1	15387
F1R889|F1R889_DANRE	Myosin, heavy chain 9a, non-muscle	ZDB-GENE-030131-5870﻿, myh9a	R.EDQSILC(+329.23)TGESGAGK.T	N	49.68	1822.89	15	2.1	608.64	3	22.98	4280000	1	12062
F1R9P5|F1R9P5_DANRE	Filamin A, alpha (actin-binding protein 280)	ZDB-GENE-030131-2145﻿, flna	K.C(+329.23)QGQGLGNNVR.A	Y	50.43	1473.77	11	1.6	492.264	3	10.94	44200	1	4681
F1R9P5|F1R9P5_DANRE	Filamin A, alpha (actin-binding protein 280)	ZDB-GENE-030131-2145﻿, flna	K.VDINTEDQEDGTC(+329.23)K.V	Y	30.68	1894.88	14	2	632.635	3	16.55	1110000	1	8130
F1R9P5|F1R9P5_DANRE	Filamin A, alpha (actin-binding protein 280)	ZDB-GENE-030131-2145﻿, flna	K.VPC(+329.23)EEILVK.H	Y	33.7	1357.78	9	1.9	453.603	3	28.47	555000	1	15408
F1R9P5|F1R9P5_DANRE	Filamin A, alpha (actin-binding protein 280)	ZDB-GENE-030131-2145﻿, flna	K.VTYC(+329.23)PTEPGNYIINIK.F	N	21.5	2153.14	16	1.9	718.722	3	51.49	664000	1	29363
F1R9P5|F1R9P5_DANRE	Filamin A, alpha (actin-binding protein 280)	ZDB-GENE-030131-2145﻿, flna	R.C(+329.23)SGPGLER.A	Y	29.12	1146.6	8	-0.7	383.208	3	10.77	67800	1	4582
F1R9P5|F1R9P5_DANRE	Filamin A, alpha (actin-binding protein 280)	ZDB-GENE-030131-2145﻿, flna	R.EEPC(+329.23)LLK.M	N	25.37	1159.65	7	1.5	387.557	3	22.17	2510000	1	11568
F1R9P5|F1R9P5_DANRE	Filamin A, alpha (actin-binding protein 280)	ZDB-GENE-030131-2145﻿, flna	R.VPVTEGC(+329.23)DPAR.V	Y	19.66	1471.77	11	0.7	491.596	3	14.55	338000	1	6902
F1R9P5|F1R9P5_DANRE	filamin-A isoform X3	ZDB-GENE-030131-2145﻿, flna	K.DTVEC(+329.23)SVEDK.G	Y	23.16	1452.7	10	1.9	485.24	3	12.86	67100	1	5864
F1RA51|F1RA51_DANRE	Integrin beta	ZDB-GENE-030131-7209﻿, itgb4	K.ALNQVGEEPVC(+329.23)K.V	Y	37.39	1614.86	12	1.5	539.295	3	19.77	1660000	1	10102
F1RB09|F1RB09_DANRE	Fibronectin	ZDB-GENE-030131-6545﻿, fn1b	K.ISC(+329.23)TIANR.C	Y	26.51	1205.68	8	0.9	402.899	3	13.23	136000	1	6089
F1RB09|F1RB09_DANRE	fibronectin isoform X1	ZDB-GENE-030131-6545﻿, fn1b	K.WC(+329.23)GTTADYDR.E	Y	31.92	1515.7	10	-0.3	506.24	3	18.8	826000	1	9507
F1RBA4|F1RBA4_DANRE	Desmoplakin a	ZDB-GENE-030131-2743﻿, dspa	R.QC(+329.23)NTAQESLDSTQNQLK.S	Y	23.68	2236.1	17	1.5	746.374	3	23.34	220000	1	12286
F1RBD7|F1RBD7_DANRE	Phosphoinositide phospholipase C	ZDB-GENE-071004-78﻿, plcd1a	K.C(+329.23)DTSNSGTLEGSEIK.L	Y	30.01	1868.9	15	2.6	623.975	3	18.17	56700	1	9125
F1RBJ8|F1RBJ8_DANRE	RNA helicase	ZDB-GENE-030131-18﻿, ddx17	K.STC(+329.23)IYGGAPK.G	Y	26.85	1324.7	10	1.8	442.575	3	16.6	340000	1	8165
F1RC05|F1RC05_DANRE	Fibulin-1	ZDB-GENE-990415-73﻿, fbln1	R.EISC(+329.23)GTGYELTDNNK.C	Y	25.99	1971.94	15	1.2	658.322	3	25.13	188000	1	13377
F1RCP6|F1RCP6_DANRE	Heparan sulfate proteoglycan 2	ZDB-GENE-080807-4﻿, hspg2	K.EGDQGAYTC(+329.23)EAINAK.G	Y	18.36	1897.9	15	1.7	633.643	3	20.75	393000	1	10702
F1RCP6|F1RCP6_DANRE	Heparan sulfate proteoglycan 2	ZDB-GENE-080807-4﻿, hspg2	R.IENLEQSNEGIYTC(+329.23)R.V	Y	30.92	2097.04	15	2	700.021	3	31.92	1420000	1	17500
F1RDQ8|F1RDQ8_DANRE	Dystonin	ZDB-GENE-030131-3399	R.C(+329.23)DNFTTSWR.D	N	37.95	1457.69	9	1.7	486.906	3	30.43	424000	1	16599
F1RE40|F1RE40_DANRE	Alpha-tropomyosin	ZDB-GENE-990415-269﻿, tpma	K.C(+329.23)SELEEELK.T	Y	28.26	1407.71	9	1.7	470.245	3	24.03	2.84	1	12702
F1REC3|F1REC3_DANRE	Septin	ZDB-GENE-030131-37﻿, sept7b	K.ADTLTPEEC(+329.23)QQFK.K	Y	18.61	1837.91	13	1.2	613.644	3	25.91	279000	1	13853
F6NPA4|F6NPA4_DANRE	Procollagen, type V, alpha 1	ZDB-GENE-041105-6﻿, col5a1	K.FGFEVGPAC(+329.23)FIG	Y	18.78	1571.8	12	2.2	786.909	2	68.94	125000	1	40070
F6NVV4|F6NVV4_DANRE	Deoxynucleotidyltransferase, terminal,-interacting protein	ZDB-GENE-080513-5﻿, dnttip2	K.DADASGAESC(+329.23)SSAVSLTK.G	Y	26.03	2026.97	18	2	676.665	3	22.74	166000	1	11917
F6PEJ8|F6PEJ8_DANRE	Sc:d0202	ZDB-GENE-080226-9﻿, sc:d0202	A.EC(+329.23)PLQINPPK.L	Y	35.17	1466.81	10	1.1	489.945	3	28.98	512000	1	15715
F6PEJ8|F6PEJ8_DANRE	sc:d0202	ZDB-GENE-080226-9﻿, sc:d0202	K.YTC(+329.23)TATNDLGASSK.V	Y	42.93	1759.86	14	1.5	587.629	3	16.02	168000	1	7807
F8W3L6|F8W3L6_DANRE	Myosin, heavy chain 9a, non-muscle	ZDB-GENE-030131-5870﻿, myh9a	K.DC(+329.23)SAVESQLK.D	Y	30.49	1407.72	10	1.6	470.249	3	18.26	482000	1	9177
F8W3L6|F8W3L6_DANRE	Myosin, heavy chain 9a, non-muscle	ZDB-GENE-030131-5870﻿, myh9a	R.EDQSILC(+329.23)TGESGAGK.T	N	49.68	1822.89	15	2.1	608.64	3	22.98	4280000	1	12062
F8W3L6|F8W3L6_DANRE	Myosin, heavy chain 9a, non-muscle	ZDB-GENE-030131-5870﻿, myh9a	R.SELC(+329.23)LEDYNK.Y	Y	27.37	1541.76	10	0.5	514.927	3	28.43	368000	1	15387
F8W4E3|F8W4E3_DANRE	Heterogeneous nuclear ribonucleoprotein A/B	ZDB-GENE-030131-185﻿, hnrnpaba	K.FGEVTDC(+329.23)TIK.M	Y	30.99	1440.75	10	1.8	481.258	3	25.12	1720000	1	13367
F8W4R4|F8W4R4_DANRE	POF1B actin-binding protein	ZDB-GENE-030131-4287﻿, pof1b	K.LAGQC(+329.23)SSSTIQIK.T	Y	36.81	1663.91	13	0.7	555.645	3	21.95	1290000	1	11437
F8W5J3|F8W5J3_DANRE	Septin	ZDB-GENE-030131-37﻿, sept7b	K.ADTLTPEEC(+329.23)QQFK.K	Y	18.61	1837.91	13	1.2	613.644	3	25.91	279000	1	13853
F8W5Z6|F8W5Z6_DANRE	Septin	ZDB-GENE-030131-37﻿, sept7b	K.ADTLTPEEC(+329.23)QQFK.K	Y	18.61	1837.91	13	1.2	613.644	3	25.91	279000	1	13853
I3ISW2|I3ISW2_DANRE	RNA helicase	ZDB-GENE-030131-18﻿, ddx17	K.STC(+329.23)VYGGAPK.G	Y	23.66	1310.69	10	0.4	437.903	3	13.25	61000	1	6105
Q0V931|Q0V931_DANRE	Cyfip1 protein	ZDB-GENE-030131-8557﻿, cyfip1	K.EC(+329.23)PDNAEEYER.A	Y	42.53	1682.74	11	2.6	561.922	3	14.5	94300	1	6874
Q1ECV0|Q1ECV0_DANRE	RNA helicase	ZDB-GENE-030131-18﻿, ddx17	K.STC(+329.23)VYGGAPK.G	Y	23.66	1310.69	10	0.4	437.903	3	13.25	61000	1	6105
Q1JPT2|Q1JPT2_DANRE	Zgc:136656	ZDB-GENE-060512-114﻿, pkp3a	K.AEPIGC(+329.23)FTPN.S	Y	23.69	1376.7	10	1.3	689.356	2	35.46	2960000	1	19650
Q1JPY2|Q1JPY2_DANRE	Zgc:153867 protein	ZDB-GENE-030131-9170﻿, zgc:153867	K.ITYNQC(+329.23)GDVMR.A	Y	33.13	1627.8	11	1.1	543.608	3	22.17	308000	1	11569
Q1LUY6|Q1LUY6_DANRE	Ribosomal protein L4	ZDB-GENE-030131-9034﻿, rpl4	K.GPC(+329.23)IIYNEDNGVTR.A	Y	16.23	1878.95	14	2.4	627.324	3	29.17	359000	1	15831
Q1LWN2|Q1LWN2_DANRE	Phosvitin	ZDB-GENE-001201-1﻿, vtg1	K.IC(+329.23)ADGALLSK.H	N	34.82	1318.75	10	0	440.59	3	25.2	464000	1	13416
Q1LWN2|Q1LWN2_DANRE	Phosvitin	ZDB-GENE-001201-1﻿, vtg1	K.TQNIYEMQEAGAQGVC(+329.23)R.T	Y	29.99	2226.07	17	1	743.032	3	33.33	1230000	1	18361
Q1LWN2|Q1LWN2_DANRE	Phosvitin	ZDB-GENE-001201-1﻿, vtg1	R.TLC(+329.23)YAVPYIEIK.G	N	15.73	1740.97	12	0.9	581.331	3	55.72	103000	1	31952
Q1MTC4|Q1MTC4_DANRE	Phosvitin	ZDB-GENE-001201-2﻿, vtg2	K.TQNIYELQEAGAQGVC(+329.23)K.T	Y	20.64	2180.11	17	1.5	727.712	3	36.68	682000	1	20393
Q1MTC4|Q1MTC4_DANRE	Phosvitin	ZDB-GENE-001201-2﻿, vtg2	R.TLC(+329.23)YAVPYIEIK.G	N	15.73	1740.97	12	0.9	581.331	3	55.72	103000	1	31952
Q1MTC6|Q1MTC6_DANRE	Phosvitin	ZDB-GENE-001201-1﻿, vtg1	K.IC(+329.23)ADGALLSK.H	N	34.82	1318.75	10	0	440.59	3	25.2	464000	1	13416
Q1MTC6|Q1MTC6_DANRE	Phosvitin	ZDB-GENE-001201-6﻿, vtg7	K.TQNIYELQEAGAQGVC(+329.23)R.T	N	28.76	2208.12	17	2.6	737.048	3	38.78	1290000	1	21665
Q2LEK1|Q2LEK1_DANRE	Dynein cytoplasmic 1 heavy chain 1	ZDB-GENE-030131-7050﻿, dync1h1	K.VQYPQSQSC(+329.23)K.M	Y	21.92	1495.77	10	1.1	499.596	3	10.48	254000	1	4415
Q2LEK1|Q2LEK1_DANRE	Dynein cytoplasmic 1 heavy chain 1	ZDB-GENE-030131-7050﻿, dync1h1	R.IQFVGAC(+329.23)NPPTDPGR.K	Y	23.24	1899.98	15	0	634.335	3	32.62	340000	1	17928
Q32PU7|Q32PU7_DANRE	Tubulin beta chain	ZDB-GENE-030131-722﻿, tubb2b	K.NMMAAC(+329.23)DPRHGR.Y	N	16.08	1686.81	12	9.2	563.281	3	22.6	322000	1	11832
Q32PU7|Q32PU7_DANRE	Tubulin beta chain	ZDB-GENE-030131-722﻿, tubb2b	K.TAVC(+329.23)DIPPR.G	N	22.79	1299.72	9	1.4	434.247	3	19.61	262000	1	10005
Q499A7|Q499A7_DANRE	Peptidyl-prolyl cis-trans isomerase	ZDB-GENE-030131-8556﻿, ppiaa	K.IIIADC(+329.23)GQ.L	N	24.38	1160.64	8	1	581.329	2	25.77	310000	1	13768
Q499A7|Q499A7_DANRE	Peptidyl-prolyl cis-trans isomerase	ZDB-GENE-030131-8556﻿, ppiaa	K.IIIADC(+329.23)GQL	N	41.11	1273.73	9	1.8	637.872	2	41.53	12600000	1	23328
Q499A7|Q499A7_DANRE	Peptidyl-prolyl cis-trans isomerase	ZDB-GENE-030131-8556﻿, ppiaa	R.QLC(+329.23)TGQPGYGYK.G	N	27.09	1642.83	12	-23.2	548.606	3	19.82	284000	1	10134
Q4JIY5|Q4JIY5_DANRE	Elongation factor 1-alpha	ZDB-GENE-990415-52﻿, eef1a1l1	M.C(+329.23)VESFSTYPPLGR.F	Y	33.77	1783.91	13	2.4	595.646	3	42.14	1600000	1	23700
Q4U0S1|Q4U0S1_DANRE	Integrin beta	ZDB-GENE-030131-7209﻿, itgb4	K.ALNQVGEEPVC(+329.23)K.V	Y	37.39	1614.86	12	1.5	539.295	3	19.77	1660000	1	10102
Q4V8R9|Q4V8R9_DANRE	Septin	ZDB-GENE-030131-37﻿, sept7b	K.ADTLTPEEC(+329.23)QQFK.K	Y	18.61	1837.91	13	1.2	613.644	3	25.91	279000	1	13853
Q4V8Z7|Q4V8Z7_DANRE	Dynamin GTPase	ZDB-GENE-050913-84﻿, dnm2a	K.C(+329.23)IEGSGDQVDTAELSGGAR.I	Y	23.94	2193.05	19	3.1	732.027	3	28.65	103000	1	15516
Q4V966|Q4V966_DANRE	Septin	ZDB-GENE-040426-1008﻿, sept7a	K.ADTLTPEEC(+329.23)QQFK.K	Y	18.61	1837.91	13	1.2	613.644	3	25.91	279000	1	13853
Q4VBI6|Q4VBI6_DANRE	Tubulin beta chain	ZDB-GENE-050522-384﻿, tubb2	K.NMMAAC(+329.23)DPRHGR.Y	N	16.08	1686.81	12	9.2	563.281	3	22.6	322000	1	11832
Q4VBI6|Q4VBI6_DANRE	Tubulin beta chain	ZDB-GENE-030131-722﻿, tubb2b	K.TAVC(+329.23)DIPPR.G	N	22.79	1299.72	9	1.4	434.247	3	19.61	262000	1	10005
Q502D2|Q502D2_DANRE	Zgc:171352 protein	ZDB-GENE-030131-4721﻿, habp2	R.C(+329.23)TISGYGATEK.H	Y	33.43	1457.74	11	1.8	486.921	3	15.99	80300	1	7786
Q567N5|Q567N5_DANRE	60S ribosomal protein L6	ZDB-GENE-030131-8671﻿, rpl6	K.FC(+329.23)IATNTK.V	Y	25.76	1225.67	8	1.3	409.564	3	19.64	651000	1	10021
Q568H0|Q568H0_DANRE	Zgc:110304	ZDB-GENE-040426-2209﻿, epcam	K.C(+329.23)EPAETYWVR.V	N	37.15	1581.78	10	0.4	528.268	3	32.46	794000	1	17830
Q568N9|Q568N9_DANRE	Inorganic diphosphatase	ZDB-GENE-050417-375﻿, ppa1b	K.ALLSQQTNAGELNC(+329.23)K.N	Y	21.25	1918.01	15	0.7	640.346	3	28.09	353000	1	15178
Q5BJA1|Q5BJA1_DANRE	40S ribosomal protein S17	ZDB-GENE-050320-15﻿, zgc:114188	R.VC(+329.23)EEIAIIPSK.K	Y	36.68	1529.87	11	1	510.964	3	37.13	860000	1	20662
Q5BKV9|Q5BKV9_DANRE	60S ribosomal protein L9	ZDB-GENE-030131-8646﻿, rpl9	R.QGVAC(+329.23)AVSAAQK.D	Y	20.48	1460.8	12	1.1	487.94	3	13.73	205000	1	6398
Q5RGK8|Q5RGK8_DANRE	Staphylococcal nuclease domain-containing protein	ZDB-GENE-030131-3124﻿, snd1	K.EVC(+329.23)FTVENK.T	Y	33.22	1396.72	9	2	466.582	3	23.63	684000	1	12463
Q5RGK8|Q5RGK8_DANRE	Staphylococcal nuclease domain-containing protein	ZDB-GENE-030131-3124﻿, snd1	R.LC(+329.23)DLEDQAK.S	Y	36.52	1362.7	9	1.5	455.242	3	16.84	568000	1	8310
Q5RI45|Q5RI45_DANRE	Decorin	ZDB-GENE-010102-1﻿, dcn	K.IAAVGTEDFC(+329.23)PPGYNTK.K	Y	24.35	2111.06	17	1.8	704.694	3	40.69	867000	1	22819
Q5RI45|Q5RI45_DANRE	Decorin	ZDB-GENE-010102-1﻿, dcn	R.VAQC(+329.23)SDLGLK.T	Y	24.9	1361.75	10	1.5	454.926	3	20.43	926000	1	10506
Q5SPK5|Q5SPK5_DANRE	Alpha-tropomyosin	ZDB-GENE-990415-269﻿, tpma	K.C(+329.23)SELEEELK.T	Y	28.26	1407.71	9	1.7	470.245	3	24.03	2.84	1	12702
Q5SPK6|Q5SPK6_DANRE	Alpha-tropomyosin	ZDB-GENE-990415-269﻿, tpma	K.C(+329.23)SELEEELK.T	Y	28.26	1407.71	9	1.7	470.245	3	24.03	2.84	1	12702
Q5U3D1|Q5U3D1_DANRE	Zgc:153867 protein	ZDB-GENE-030131-9170﻿, zgc:153867	K.ITYNQC(+329.23)GDVMR.A	Y	33.13	1627.8	11	1.1	543.608	3	22.17	308000	1	11569
Q6DC26|Q6DC26_DANRE	Cyfip1 protein	ZDB-GENE-030131-8557﻿, cyfip1	K.EC(+329.23)PDNAEEYER.A	Y	42.53	1682.74	11	2.6	561.922	3	14.5	94300	1	6874
Q6DHS2|Q6DHS2_DANRE	Fibrinopeptide A	ZDB-GENE-031010-21﻿, fga	K.GSC(+329.23)ASYSEFSVDR.E	Y	34.9	1735.8	13	0.6	579.609	3	28.6	361000	1	15486
Q6DHS2|Q6DHS2_DANRE	Fibrinopeptide A	ZDB-GENE-031010-21﻿, fga	K.VEVSSSGPGC(+329.23)DDLGK.L	Y	28.23	1777.87	15	1.5	593.632	3	20.02	519000	1	10251
Q6DRC6|Q6DRC6_DANRE	60S ribosomal protein L6	ZDB-GENE-030131-8671﻿, rpl6	K.FC(+329.23)IATNTK.V	Y	25.76	1225.67	8	1.3	409.564	3	19.64	651000	1	10021
Q6DRD1|Q6DRD1_DANRE	ATP synthase subunit O, mitochondrial	ZDB-GENE-050522-147﻿, atp5po	R.GEVTC(+329.23)SVTTAQPLDEASLAELK.V	Y	36.05	2590.34	22	1.4	864.454	3	51.96	1180000	1	29652
Q6DRE6|Q6DRE6_DANRE	60S ribosomal protein L12	ZDB-GENE-030131-5297﻿, rpl12	K.EILGTAQSVGC(+329.23)TIDGR.L	Y	32.36	1948.03	16	1.6	650.35	3	39.72	2670000	1	22236
Q6DRE6|Q6DRE6_DANRE	60S ribosomal protein L12	ZDB-GENE-030131-5297﻿, rpl12	R.C(+329.23)TGGEVGATSSLAPK.I	Y	40.65	1705.89	15	0.9	569.637	3	19.78	326000	1	10108
Q6DRE6|Q6DRE6_DANRE	60S ribosomal protein L12	ZDB-GENE-030131-5297﻿, rpl12	R.LPHDVIDDINSGAVEC(+329.23)PTE	Y	30.33	2352.15	19	1.3	785.057	3	47.62	1530000	1	27019
Q6DRF7|Q6DRF7_DANRE	40S ribosomal protein S11	ZDB-GENE-040426-2701﻿, rps11	K.C(+329.23)PFTGNVSIR.G	Y	46.31	1421.77	10	1.7	474.93	3	30.03	4410000	1	16358
Q6DRJ5|Q6DRJ5_DANRE	Pan-epithelial glycoprotein	ZDB-GENE-040426-2209﻿, epcam	K.C(+329.23)EPAETYWVR.A	N	37.15	1581.78	10	0.4	528.268	3	32.46	794000	1	17830
Q6DRM3|Q6DRM3_DANRE	60S ribosomal protein L9	ZDB-GENE-070410-99﻿, rfc1	R.QGVAC(+329.23)AVSAAQK.D	Y	20.48	1460.8	12	1.1	487.94	3	13.73	205000	1	6398
Q6DRN7|Q6DRN7_DANRE	60S ribosomal protein L14	ZDB-GENE-030131-2085﻿, rpl14	R.ALVDGPC(+329.23)TGVK.R	Y	39.82	1387.77	11	1.3	463.598	3	21.05	2890000	1	10883
Q6IMF9|Q6IMF9_DANRE	Serotransferrin	ZDB-GENE-980526-35﻿, tfa	I.PESAIC(+329.23)GEK.D	Y	19.32	1261.65	9	1	631.835	2	17.97	48400	1	8999
Q6IMF9|Q6IMF9_DANRE	Serotransferrin	ZDB-GENE-980526-35﻿, tfa	K.IPESAIC(+329.23)GEK.D	Y	26.22	1374.74	10	1.4	459.254	3	17.81	964000	1	8905
Q6IMF9|Q6IMF9_DANRE	Serotransferrin	ZDB-GENE-980526-35﻿, tfa	K.SEDFELIC(+329.23)PNTPDTTMK.Y	Y	22.91	2269.08	17	1.3	757.369	3	48.29	1350000	1	27421
Q6IMF9|Q6IMF9_DANRE	Serotransferrin	ZDB-GENE-980526-35﻿, tfa	K.WC(+329.23)VTTQNEQSK.C	Y	38.33	1651.82	11	2.3	551.615	3	18.66	135000	1	9424
Q6IMF9|Q6IMF9_DANRE	Serotransferrin	ZDB-GENE-980526-35﻿, tfa	K.YPNLC(+329.23)K.A	Y	16.33	1065.58	6	1.7	533.8	2	17.28	221000	1	8577
Q6IQJ2|Q6IQJ2_DANRE	Tubulin beta chain	ZDB-GENE-040426-2879﻿, zgc:55461	K.NMMAAC(+329.23)DPRHGR.Y	N	16.08	1686.81	12	9.2	563.281	3	22.6	322000	1	11832
Q6IQJ2|Q6IQJ2_DANRE	Tubulin beta chain	ZDB-GENE-040426-2879﻿, zgc:55461	K.TAVC(+329.23)DIPPR.G	N	22.79	1299.72	9	1.4	434.247	3	19.61	262000	1	10005
Q6IQQ7|Q6IQQ7_DANRE	Lumican	ZDB-GENE-040625-24﻿, lum	K.FELTNIC(+329.23)R.F	Y	29.23	1323.72	8	0.7	442.247	3	36.39	4740000	1	20216
Q6JAN2|Q6JAN2_DANRE	Fibronectin	ZDB-GENE-030131-6545﻿, fn1b	K.ISC(+329.23)TIANR.C	Y	26.51	1205.68	8	0.9	402.899	3	13.23	136000	1	6089
Q6JAN2|Q6JAN2_DANRE	Fibronectin	ZDB-GENE-030131-6545﻿, fn1b	K.WC(+329.23)GTTADYDR.E	Y	31.92	1515.7	10	-0.3	506.24	3	18.8	826000	1	9507
Q6NWC3|Q6NWC3_DANRE	40S ribosomal protein S2	ZDB-GENE-040426-2454﻿, rps2	R.GC(+329.23)TATLGNFAK.A	Y	35.23	1410.75	11	1.2	471.258	3	25.53	856000	1	13618
Q6NWH7|Q6NWH7_DANRE	RNA helicase	ZDB-GENE-030131-925﻿, ddx5	K.STC(+329.23)IYGGAPK.G	Y	26.85	1324.7	10	1.8	442.575	3	16.6	340000	1	8165
Q6NXE0|Q6NXE0_DANRE	Zgc:77449	ZDB-GENE-040426-2397﻿, srsf9	R.EAGDVC(+329.23)FADVQR.D	Y	23.73	1637.8	12	2.6	546.943	3	28.33	127000	1	15324
Q6NY70|Q6NY70_DANRE	Epithelial cell adhesion molecule	ZDB-GENE-040426-2209﻿, epcam	K.C(+329.23)EPAETYWVR.A	N	37.15	1581.78	10	0.4	528.268	3	32.46	794000	1	17830
Q6NYM6|Q6NYM6_DANRE	Actin-depolymerizing factor	ZDB-GENE-040426-2068﻿, scinlb	K.GDC(+329.23)FIVDLGK.D	Y	30.87	1394.74	10	1.7	465.922	3	44.7		1	25250
Q6NYM6|Q6NYM6_DANRE	Actin-depolymerizing factor	ZDB-GENE-040426-2068﻿, scinlb	R.LFGC(+329.23)SNK.T	N	19.42	1096.59	7	1.1	549.303	2	15.98	502000	1	7785
Q6NYN8|Q6NYN8_DANRE	Eef1g protein	ZDB-GENE-020423-3﻿, eef1g	K.VPAYQGDDGFC(+329.23)LFESN.A	Y	19.97	2089.96	16	1.6	1045.99	2	57.47	509000	1	33024
Q6NYQ0|Q6NYQ0_DANRE	Tropomyosin 1 (Alpha)	ZDB-GENE-040426-854﻿, tpm1	K.C(+329.23)SELEEELK.T	Y	28.26	1407.71	9	1.7	470.245	3	24.03	2.84	1	12702
Q6NYR4|Q6NYR4_DANRE	Heat Submitted name: shock protein 8	ZDB-GENE-990415-92﻿, hspa8	K.VC(+329.23)NPIITK.L	Y	31.35	1215.72	8	1.4	406.248	3	18.87	356000	1	9548
Q6NYU8|Q6NYU8_DANRE	Heterogeneous nuclear ribonucleoprotein A/B	ZDB-GENE-030131-185﻿, hnrnpaba	K.FGEVTDC(+329.23)TIK.M	Y	30.99	1440.75	10	1.8	481.258	3	25.12	1720000	1	13367
Q6NZ29|Q6NZ29_DANRE	Glutamate dehydrogenase (NAD(P)(+))	ZDB-GENE-030114-2﻿, glud1a	K.C(+329.23)AVVDVPFGGAK.A	N	31.59	1490.81	12	2.5	497.946	3	38.1		1	21252
Q6P3J5|Q6P3J5_DANRE	Eukaryotic translation elongation factor 2	ZDB-GENE-030131-5128﻿, eef2b	K.DAASKPC(+329.23)QIVADTR.K	Y	32.06	1802.95	14	0.9	451.745	4	19.73	373000	1	10078
Q6P3J5|Q6P3J5_DANRE	Eukaryotic translation elongation factor 2	ZDB-GENE-030131-5128﻿, eef2b	K.EGALC(+329.23)EENMR.A	Y	36.38	1479.7	10	1.7	494.242	3	16.55	322000	1	8131
Q6P3J5|Q6P3J5_DANRE	Eukaryotic translation elongation factor 2	ZDB-GENE-030131-5128﻿, eef2b	R.ETVSAESDQMC(+329.23)LSK.S	Y	18.57	1855.89	14	2.2	619.637	3	24.17	824000	1	12788
Q6P3L9|Q6P3L9_DANRE	Glutamate dehydrogenase (NAD(P)(+))	ZDB-GENE-030828-1﻿, glud1b	K.C(+329.23)AVVDVPFGGAK.A	N	31.59	1490.81	12	2.5	497.946	3	38.1		1	21252
Q6P4U1|Q6P4U1_DANRE	Collagen, type I, alpha 1	ZDB-GENE-030131-9102﻿, col1a1a	K.SGEYWIDPDQGC(+329.23)NQDAIK.V	Y	31.54	2367.1	18	1.3	790.042	3	42.81	2210000	1	24103
Q6P4U1|Q6P4U1_DANRE	Collagen, type I, alpha 1	ZDB-GENE-030131-9102﻿, col1a1a	R.TGGSC(+329.23)TLDGQVYNDR.D	Y	42.65	1913.91	15	2.9	638.979	3	22.32	269000	1	11659
Q6P5J4|Q6P5J4_DANRE	Peptidyl-prolyl cis-trans isomerase	ZDB-GENE-030131-8556﻿, ppiaa	K.IIIADC(+329.23)GQ.L	N	24.38	1160.64	8	1	581.329	2	25.77	310000	1	13768
Q6P5J4|Q6P5J4_DANRE	Peptidyl-prolyl cis-trans isomerase	ZDB-GENE-030131-8556﻿, ppiaa	K.IIIADC(+329.23)GQL	N	41.11	1273.73	9	1.8	637.872	2	41.53	12600000	1	23328
Q6P5J4|Q6P5J4_DANRE	Peptidyl-prolyl cis-trans isomerase	ZDB-GENE-030131-8556﻿, ppiaa	R.QLC(+329.23)TGQPGYGYK.G	N	27.09	1642.83	12	-23.2	548.606	3	19.82	284000	1	10134
Q6P5K3|Q6P5K3_DANRE	60S acidic ribosomal protein P0	ZDB-GENE-000629-1﻿, rplp0	K.C(+329.23)FIVGADNVGSK.Q	Y	32.78	1537.81	12	1.7	513.612	3	30.78	2070000	1	16814
Q6P5K3|Q6P5K3_DANRE	60S acidic ribosomal protein P0	ZDB-GENE-000629-1﻿, rplp0	R.AGAIAPC(+329.23)EVTVPAQNTGLGPEK.T	Y	31.33	2451.3	22	1.7	818.109	3	40.06	7540000	1	22441
Q6P5M9|Q6P5M9_DANRE	Tubulin beta chain	ZDB-GENE-030131-8625﻿, tubb4b	K.NMMAAC(+329.23)DPRHGR.Y	N	16.08	1686.81	12	9.2	563.281	3	22.6	322000	1	11832
Q6P5M9|Q6P5M9_DANRE	Tubulin beta chain	ZDB-GENE-030131-8625﻿, tubb4b	K.TAVC(+329.23)DIPPR.G	N	22.79	1299.72	9	1.4	434.247	3	19.61	262000	1	10005
Q6P603|Q6P603_DANRE	Annexin	ZDB-GENE-030131-4282﻿, anxa2a	R.ALLSLC(+329.23)NGDD	N	38.8	1348.69	10	1.2	675.351	2	40.49	3440000	1	22702
Q6P603|Q6P603_DANRE	Annexin	ZDB-GENE-030131-4282﻿, anxa2a	R.C(+329.23)EVDLKK.I	N	38.28	1162.66	7	0.8	388.56	3	10.55	180000	1	4458
Q6P6F0|Q6P6F0_DANRE	40S ribosomal protein S17	ZDB-GENE-040426-1852﻿, rps17	R.VC(+329.23)EEIAIIPSK.P	Y	36.68	1529.87	11	1	510.964	3	37.13	860000	1	20662
Q6PBZ1|Q6PBZ1_DANRE	60S ribosomal protein L7a	ZDB-GENE-031001-9﻿, rpl7a	K.TC(+329.23)TSIAFTQTNPEDK.A	Y	52.22	1983.98	15	1.5	662.334	3	28.42	2880000	1	15375
Q6PC53|Q6PC53_DANRE	Peptidyl-prolyl cis-trans isomerase	ZDB-GENE-030131-7459﻿, ppiab	K.VVIANC(+329.23)GQ.L	Y	23.61	1131.63	8	1.5	566.822	2	16.55	166000	1	8135
Q6PC53|Q6PC53_DANRE	Peptidyl-prolyl cis-trans isomerase	ZDB-GENE-030131-7459﻿, ppiab	K.VVIANC(+329.23)GQL	Y	36.8	1244.71	9	1.9	623.364	2	32.11	4820000	1	17616
Q6PC65|Q6PC65_DANRE	Peptidyl-prolyl cis-trans isomerase	ZDB-GENE-030131-8556﻿, ppiaa	K.IIIADC(+329.23)GQ.L	N	24.38	1160.64	8	1	581.329	2	25.77	310000	1	13768
Q6PC65|Q6PC65_DANRE	Peptidyl-prolyl cis-trans isomerase	ZDB-GENE-030131-8556﻿, ppiaa	K.IIIADC(+329.23)GQL	N	41.11	1273.73	9	1.8	637.872	2	41.53	12600000	1	23328
Q6PC65|Q6PC65_DANRE	Peptidyl-prolyl cis-trans isomerase	ZDB-GENE-030131-8556﻿, ppiaa	R.QLC(+329.23)TGQPGYGYK.G	N	27.09	1642.83	12	-23.2	548.606	3	19.82	284000	1	10134
Q6PFJ6|Q6PFJ6_DANRE	Glutathione transferase	ZDB-GENE-030911-2﻿, gstm.1	K.FYTC(+329.23)GEAPNYDK.S	Y	45.47	1735.81	12	1.6	579.611	3	23.34	2880000	1	12280
Q6PFJ6|Q6PFJ6_DANRE	Glutathione transferase	ZDB-GENE-030911-2﻿, gstm.1	K.SC(+329.23)WFNEK.S	N	33.57	1241.61	7	3.3	621.813	2	26.38	101000	1	14133
Q6PGX7|Q6PGX7_DANRE	Zinc finger protein 9	ZDB-GENE-030131-5045﻿, cnbpa	R.DC(+329.23)SIEASA	Y	20.28	1123.54	8	1	562.777	2	17.86	677000	1	8932
Q6TEN9|Q6TEN9_DANRE	Copine I	ZDB-GENE-030131-3562﻿, cpne1	K.NC(+329.23)QDPQFSTK.L	Y	27.63	1495.73	10	0.6	499.584	3	13.52	339000	1	6266
Q6TEQ5|Q6TEQ5_DANRE	Heat shock protein 8	ZDB-GENE-990415-92﻿, hspa8	K.VC(+329.23)NPIITK.L	Y	31.35	1215.72	8	1.4	406.248	3	18.87	356000	1	9548
Q6TGT0|Q6TGT0_DANRE	Tubulin beta chain	ZDB-GENE-030131-8625﻿, tubb4b	K.NMMAAC(+329.23)DPRHGR.Y	N	16.08	1686.81	12	9.2	563.281	3	22.6	322000	1	11832
Q6TGT0|Q6TGT0_DANRE	Tubulin beta chain	ZDB-GENE-030131-8625﻿, tubb4b	K.TAVC(+329.23)DIPPR.G	N	22.79	1299.72	9	1.4	434.247	3	19.61	262000	1	10005
Q6TLG8|Q6TLG8_DANRE	DNA-(apurinic or apyrimidinic site) lyase	ZDB-GENE-030131-8494﻿, rps3	K.GC(+329.23)EVVVSGK.L	Y	31.12	1205.66	9	1.6	603.84	2	12.13	113000	1	5410
Q6TNR5|Q6TNR5_DANRE	Peptidyl-prolyl cis-trans isomerase	ZDB-GENE-030131-8556﻿, ppiaa	K.IIIADC(+329.23)GQ.L	N	24.38	1160.64	8	1	581.329	2	25.77	310000	1	13768
Q6TNR5|Q6TNR5_DANRE	Peptidyl-prolyl cis-trans isomerase	ZDB-GENE-030131-8556﻿, ppiaa	K.IIIADC(+329.23)GQL	N	41.11	1273.73	9	1.8	637.872	2	41.53	12600000	1	23328
Q6TNR5|Q6TNR5_DANRE	Peptidyl-prolyl cis-trans isomerase	ZDB-GENE-030131-8556﻿, ppiaa	R.QLC(+329.23)TGQPGYGYK.G	N	27.09	1642.83	12	-23.2	548.606	3	19.82	284000	1	10134
Q6TNS5|Q6TNS5_DANRE	Myosin light chain alkali, smooth-muscle isoform	ZDB-GENE-030131-9170﻿, zgc:153867	K.ITYNQC(+329.23)GDVMR.A	Y	33.13	1627.8	11	1.1	543.608	3	22.17	308000	1	11569
Q6U1J5|Q6U1J5_DANRE	Chihuahua	ZDB-GENE-030131-9102﻿, col1a1a	K.SGEYWIDPDQGC(+329.23)NQDAIK.V	Y	31.54	2367.1	18	1.3	790.042	3	42.81	2210000	1	24103
Q6U1J5|Q6U1J5_DANRE	Chihuahua	ZDB-GENE-030131-9102﻿, col1a1a	R.TGGSC(+329.23)TLDGQVYNDR.D	Y	42.65	1913.91	15	2.9	638.979	3	22.32	269000	1	11659
Q75U66|Q75U66_DANRE	Periostin	ZDB-GENE-030131-9120﻿, postnb	K.QGPNMC(+329.23)ALQQVVGTK.K	Y	15.54	1902	15	2.3	635.009	3	42.86		1	24136
Q75U66|Q75U66_DANRE	Periostin	ZDB-GENE-030131-9120﻿, postnb	R.GC(+329.23)PAVAPIDNVFGTLGLVK.A	Y	35.5	2199.23	19	1.4	734.085	3	71.03	203000	1	41352
Q75U66|Q75U66_DANRE	Periostin, osteoblast specific factor	ZDB-GENE-030131-9120﻿, postnb	R.NWYQGAIC(+329.23)GK.T	Y	22.92	1467.75	10	1.3	490.258	3	31.83	1160000	1	17450
Q7SX58|Q7SX58_DANRE	Coronin	ZDB-GENE-030131-9512﻿, coro1a	K.ADQC(+329.23)YDDIR.I	Y	32.45	1426.67	9	1.5	476.565	3	17.46	167000	1	8687
Q7SXM1|Q7SXM1_DANRE	Cytochrome c oxidase subunit	ZDB-GENE-040426-1566﻿, cox6b2	K.GQDTSPC(+329.23)EWYQR.V	Y	60.32	1797.83	12	1.3	600.285	3	27.65	4330000	1	14905
Q7SXT9|Q7SXT9_DANRE	Protein-synthesizing GTPase	ZDB-GENE-030131-5552﻿, eif2s3	R.SC(+329.23)GSSTPDEFPTDIPGTK.G	Y	51.31	2167.03	18	1.3	723.352	3	37.99	1990000	1	21185
Q7SYM9|Q7SYM9_DANRE	Heterogeneous nuclear ribonucleoprotein L	ZDB-GENE-040426-2707﻿, hnrnpl2	K.LC(+329.23)FSTAQHAN	Y	23.17	1419.71	10	0.9	474.245	3	19.23	538000	1	9772
Q7T334|Q7T334_DANRE	Malate dehydrogenase	ZDB-GENE-040426-2143﻿, mdh2	K.EGVVEC(+329.23)SFVR.S	Y	24.66	1452.76	10	2.7	485.262	3	29.23	262000	1	15871
Q7T3A8|Q7T3A8_DANRE	Annexin	ZDB-GENE-030131-6664﻿, anxa1a	K.GDYETILLALC(+329.23)GN	Y	16.12	1709.89	13	2.6	855.952	2	69.63	23600	1	40500
Q7T3F0|Q7T3F0_DANRE	Tropomyosin 4	ZDB-GENE-040426-2185﻿, tpm4a	K.IQC(+329.23)LQQQADDAEDR.A	Y	44.35	1960.95	14	0.8	654.657	3	19.73	518000	1	10074
Q7ZU68|Q7ZU68_DANRE	Septin	ZDB-GENE-040426-1008﻿, sept7a	K.ADTLTPEEC(+329.23)QQFK.K	Y	18.61	1837.91	13	1.2	613.644	3	25.91	279000	1	13853
Q7ZUG1|Q7ZUG1_DANRE	60S ribosomal protein L12	ZDB-GENE-030131-5297﻿, rpl12	K.EILGTAQSVGC(+329.23)TIDGR.L	Y	32.36	1948.03	16	1.6	650.35	3	39.72	2670000	1	22236
Q7ZUG1|Q7ZUG1_DANRE	60S ribosomal protein L12	ZDB-GENE-030131-5297﻿, rpl12	R.C(+329.23)TGGEVGATSSLAPK.I	Y	40.65	1705.89	15	0.9	569.637	3	19.78	326000	1	10108
Q7ZUG1|Q7ZUG1_DANRE	60S ribosomal protein L12	ZDB-GENE-030131-5297﻿, rpl12	R.LPHDVIDDINSGAVEC(+329.23)PTE	Y	30.33	2352.15	19	1.3	785.057	3	47.62	1530000	1	27019
Q7ZUG3|Q7ZUG3_DANRE	60S acidic ribosomal protein P0	ZDB-GENE-000629-1﻿, rplp0	K.C(+329.23)FIVGADNVGSK.Q	Y	32.78	1537.81	12	1.7	513.612	3	30.78	2070000	1	16814
Q7ZUG3|Q7ZUG3_DANRE	60S acidic ribosomal protein P0	ZDB-GENE-000629-1﻿, rplp0	R.AGAIAPC(+329.23)EVTVPAQNTGLGPEK.T	Y	31.33	2451.3	22	1.7	818.109	3	40.06	7540000	1	22441
Q7ZUJ9|Q7ZUJ9_DANRE	Heterogeneous nuclear ribonucleoprotein A/B	ZDB-GENE-030131-185﻿, hnrnpaba	K.FGEVTDC(+329.23)TIK.M	Y	30.99	1440.75	10	1.8	481.258	3	25.12	1720000	1	13367
Q7ZV05|Q7ZV05_DANRE	40S ribosomal protein S11	ZDB-GENE-040426-2701﻿, rps11	K.C(+329.23)PFTGNVSIR.G	Y	46.31	1421.77	10	1.7	474.93	3	30.03	4410000	1	16358
Q7ZVJ1|Q7ZVJ1_DANRE	Heat shock protein 8	ZDB-GENE-990415-92﻿, hspa8	K.VC(+329.23)NPIITK.L	Y	31.35	1215.72	8	1.4	406.248	3	18.87	356000	1	9548
Q7ZVK9|Q7ZVK9_DANRE	Tpm1 protein	ZDB-GENE-040426-854﻿, tpm1	K.C(+329.23)SELEEELK.T	Y	28.26	1407.71	9	1.7	470.245	3	24.03	2.84	1	12702
Q7ZVM3|Q7ZVM3_DANRE	Eukaryotic translation elongation factor 2	ZDB-GENE-030131-5128﻿, eef2b	K.DAASKPC(+329.23)QIVADTR.K	Y	32.06	1802.95	14	0.9	451.745	4	19.73	373000	1	10078
Q7ZVM3|Q7ZVM3_DANRE	Eukaryotic translation elongation factor 2	ZDB-GENE-030131-5128﻿, eef2b	K.EGALC(+329.23)EENMR.A	Y	36.38	1479.7	10	1.7	494.242	3	16.55	322000	1	8131
Q7ZVM3|Q7ZVM3_DANRE	Eukaryotic translation elongation factor 2	ZDB-GENE-030131-5128﻿, eef2b	R.ETVSAESDQMC(+329.23)LSK.S	Y	18.57	1855.89	14	2.2	619.637	3	24.17	824000	1	12788
Q7ZW06|Q7ZW06_DANRE	Coronin-1C-A	ZDB-GENE-030114-6﻿, coro1ca	K.NDQC(+329.23)YDDIR.V	Y	36.91	1469.68	9	1.4	490.9	3	17.27	616000	1	8575
Q7ZW06|Q7ZW06_DANRE	Coronin-1C-A	ZDB-GENE-030114-6﻿, coro1ca	R.VTWDSAFC(+329.23)AVNPK.F	Y	23.28	1765.9	13	1.5	589.642	3	49.34	399000	1	28056
Q7ZW07|Q7ZW07_DANRE	Nucleoporin 155	ZDB-GENE-040426-711﻿, nup155	K.C(+329.23)ITDTMQELVNQSK.A	Y	27.59	1937.98	14	1.9	647	3	51.45	239000	1	29341
Q7ZW09|Q7ZW09_DANRE	Heterogeneous nuclear ribonucleoprotein L	ZDB-GENE-040426-710﻿, hnrnpl	K.LC(+329.23)FSTAQHAN	Y	23.17	1419.71	10	0.9	474.245	3	19.23	538000	1	9772
Q7ZW73|Q7ZW73_DANRE	Fructose-bisphosphate aldolase	ZDB-GENE-030131-383﻿, aldob	K.ISDSC(+329.23)PSALGIAENANVLAR.Y	Y	28.6	2329.23	20	1.4	777.417	3	52.55	364000	1	30011
Q7ZW95|Q7ZW95_DANRE	Ribosomal protein L4	ZDB-GENE-030131-9034﻿, rpl4	K.GPC(+329.23)IIYNEDNGVTR.A	Y	16.23	1878.95	14	2.4	627.324	3	29.17	359000	1	15831
Q7ZWD8|Q7ZWD8_DANRE	Cfl1 protein	ZDB-GENE-040426-2770﻿, cfl1l	R.YALYDC(+329.23)K.Y	Y	39.52	1203.62	7	1.7	602.816	2	21.83	458000	1	11358
Q7ZWI2|Q7ZWI2_DANRE	Copine I	ZDB-GENE-030131-3562﻿, cpne1	K.NC(+329.23)QDPQFSTK.L	Y	27.63	1495.73	10	0.6	499.584	3	13.52	339000	1	6266
Q7ZWJ9|Q7ZWJ9_DANRE	Peptidyl-prolyl cis-trans isomerase	ZDB-GENE-030131-8556﻿, ppiaa	K.IIIADC(+329.23)GQ.L	N	24.38	1160.64	8	1	581.329	2	25.77	310000	1	13768
Q7ZWJ9|Q7ZWJ9_DANRE	Peptidyl-prolyl cis-trans isomerase	ZDB-GENE-030131-8556﻿, ppiaa	K.IIIADC(+329.23)GQL	N	41.11	1273.73	9	1.8	637.872	2	41.53	12600000	1	23328
Q7ZWJ9|Q7ZWJ9_DANRE	Peptidyl-prolyl cis-trans isomerase	ZDB-GENE-030131-8556﻿, ppiaa	R.QLC(+329.23)TGQPGYGYK.G	N	27.09	1642.83	12	-23.2	548.606	3	19.82	284000	1	10134
Q803B0|Q803B0_DANRE	60 kDa chaperonin	ZDB-GENE-021206-1﻿, hspd1	R.AAVEEGIVPGGGC(+329.23)ALLR.C	Y	16.15	1940.07	17	2.6	647.699	3	47.64	334000	1	27031
Q803P2|Q803P2_DANRE	CCT-alpha	ZDB-GENE-990714-24﻿, tcp1	R.EC(+329.23)LLNAAK.T	Y	31.58	1189.67	8	1.2	397.564	3	20.31	293000	1	10432
Q803T1|Q803T1_DANRE	Decorin	ZDB-GENE-010102-1﻿, dcn	K.IAAVGTEDFC(+329.23)PPGYNTK.K	Y	24.35	2111.06	17	1.8	704.694	3	40.69	867000	1	22819
Q803T1|Q803T1_DANRE	Decorin	ZDB-GENE-010102-1﻿, dcn	R.VAQC(+329.23)SDLGLK.T	Y	24.9	1361.75	10	1.5	454.926	3	20.43	926000	1	10506
Q803T3|Q803T3_DANRE	Glutamate dehydrogenase (NAD(P)(+))	ZDB-GENE-030828-1﻿, glud1b	K.C(+329.23)AVVDVPFGGAK.A	N	31.59	1490.81	12	2.5	497.946	3	38.1		1	21252
Q804G9|Q804G9_DANRE	Annexin	ZDB-GENE-030131-4282﻿, anxa2a	R.ALLSLC(+329.23)NGDD	N	38.8	1348.69	10	1.2	675.351	2	40.49	3440000	1	22702
Q804G9|Q804G9_DANRE	Annexin	ZDB-GENE-030131-4282﻿, anxa2a	R.C(+329.23)EVDLKK.I	N	38.28	1162.66	7	0.8	388.56	3	10.55	180000	1	4458
Q804H2|Q804H2_DANRE	Annexin	ZDB-GENE-030131-6664﻿, anxa1a	K.GDYETILLALC(+329.23)GN	Y	16.12	1709.89	13	2.6	855.952	2	69.63	23600	1	40500
Q90XD7|Q90XD7_DANRE	Nuclear lamin A	ZDB-GENE-020424-3﻿, lmna	H.STC(+329.23)GDSEYNLR.S	Y	30.26	1572.74	11	1.7	525.255	3	16.45	204000	1	8072
Q90XD7|Q90XD7_DANRE	Nuclear lamin A	ZDB-GENE-020424-3﻿, lmna	N.SSC(+329.23)VSASSGVSSASR.S	Y	20.49	1699.84	15	0.7	567.62	3	11.59	103000	1	5083
Q90XD7|Q90XD7_DANRE	Nuclear lamin A	ZDB-GENE-020424-3﻿, lmna	R.NSSC(+329.23)VSASSGVSSASR.S	Y	48.84	1813.88	16	1.7	605.635	3	11.81	4650000	1	5212
Q90XD7|Q90XD7_DANRE	Nuclear lamin A	ZDB-GENE-020424-3﻿, lmna	R.TVLC(+329.23)GSC(+329.23)GQPSDR.N	Y	24.74	1980.03	13	1.3	496.015	4	16.47	1310000	1	8082
Q9DDU5|Q9DDU5_DANRE	GST class-pi	ZDB-GENE-020806-4﻿, gstp1	K.ALLEC(+329.23)ENFK.K	Y	45.93	1394.74	9	1	465.922	3	30.6	5910000	1	16706
Q9DDU5|Q9DDU5_DANRE	GST class-pi	ZDB-GENE-020806-4﻿, gstp1	K.ATC(+329.23)VFGQLPK.F	Y	36.69	1391.78	10	1.1	464.934	3	35.98	3240000	1	19964
Q9DDU5|Q9DDU5_DANRE	GST class-pi	ZDB-GENE-020806-4﻿, gstp1	K.C(+329.23)FENVLAK.N	Y	36.66	1251.68	8	0.8	418.236	3	28.88	1170000	1	15660
Q9DGQ5|Q9DGQ5_DANRE	Actin-depolymerizing factor	ZDB-GENE-030131-2005﻿, scinla	K.QELLNPSDC(+329.23)YILDNGLDSK.I	Y	15.56	2465.23	19	3.2	822.754	3	55.17	312000	1	31610
Q9DGQ5|Q9DGQ5_DANRE	Actin-depolymerizing factor	ZDB-GENE-030131-2005﻿, scinla	R.AVEVEPC(+329.23)ASK.L	Y	38.26	1360.72	10	1.4	454.582	3	13.81	1140000	1	6446
Q9DGQ5|Q9DGQ5_DANRE	Actin-depolymerizing factor	ZDB-GENE-030131-2005﻿, scinla	R.LFGC(+329.23)SNK.T	N	19.42	1096.59	7	1.1	549.303	2	15.98	502000	1	7785
Q9DGQ5|Q9DGQ5_DANRE	Actin-depolymerizing factor	ZDB-GENE-030131-2005﻿, scinla	V.EVEPC(+329.23)ASK.L	Y	15.25	1190.62	8	1.7	596.317	2	13.64	167000	1	6340
Q9PVF7|Q9PVF7_DANRE	Junction plakoglobin	ZDB-GENE-991207-22﻿, jupa	K.QDVIEPAVC(+329.23)ALR.H	Y	20.86	1641.91	12	1.5	548.311	3	41.14	3070000	1	23091
Q9PVF7|Q9PVF7_DANRE	Junction plakoglobin	ZDB-GENE-991207-22﻿, jupa	R.NLALC(+329.23)PANQAPLR.D	Y	45.3	1708.96	13	1.1	570.662	3	34.63	3090000	1	19146
Q9PW74|Q9PW74_DANRE	T-complex polypeptide 1	ZDB-GENE-990714-24﻿, tcp1	R.EC(+329.23)LLNAAK.T	Y	31.58	1189.67	8	1.2	397.564	3	20.31	293000	1	10432
Q9PW75|Q9PW75_DANRE	T-complex polypeptide 1	ZDB-GENE-990714-24﻿, tcp1	R.EC(+329.23)LLNAAK.T	Y	31.58	1189.67	8	1.2	397.564	3	20.31	293000	1	10432
Q9PW76|Q9PW76_DANRE	CCT-alpha	ZDB-GENE-990714-24﻿, tcp1	R.EC(+329.23)LLNAAK.T	Y	31.58	1189.67	8	1.2	397.564	3	20.31	293000	1	10432
Q9W6T5|Q9W6T5_DANRE	Lamin B2	ZDB-GENE-990630-13﻿, lmnb2	R.EC(+329.23)MQQQLNEYQELLDVK.L	Y	34.19	2439.2	17	1.9	814.075	3	59.78	154000	1	34435
Q9W792|Q9W792_DANRE	CCT-alpha	ZDB-GENE-990714-24﻿, tcp1	R.EC(+329.23)LLNAAK.T	Y	31.58	1189.67	8	1.2	397.564	3	20.31	293000	1	10432
R4GEF9|R4GEF9_DANRE	G domain-containing protein	ZDB-GENE-090313-396﻿, ifi44b	K.VDEAC(+329.23)PLVK.N	Y	22.01	1301.72	9	0.7	434.915	3	18.49	178000	1	9318
T1SXK0|T1SXK0_DANRE	Dynamin GTPase	ZDB-GENE-050913-84﻿, dnm2a	K.C(+329.23)IEGSGDQVDTAELSGGAR.I	Y	23.94	2193.05	19	3.1	732.027	3	28.65	103000	1	15516
X1WBD4|X1WBD4_DANRE	host cell factor 1a	ZDB-GENE-030131-2411﻿, hcfc1b	R.VAGINTC(+329.23)GR.G	Y	17.26	1218.67	9	0.6	407.231	3	13.23	95600	1	6091
X1WDH8|X1WDH8_DANRE	Histone H2B	ZDB-GENE-131121-76﻿, si:dkey-261m9.19	A.SC(+329.23)LAHYNK.R	Y	18.43	1263.66	8	1.6	632.838	2	8.68	30000	1	3372
X1WF98|X1WF98_DANRE	Collagen, type XII, alpha 1a	ZDB-GENE-090728-1﻿, col12a1a	K.LNIDC(+329.23)QEVAEK.Q	Y	41.66	1589.83	11	1.6	530.951	3	24.54	4240000	1	13016
X1WF98|X1WF98_DANRE	Collagen, type XII, alpha 1a	ZDB-GENE-090728-1﻿, col12a1a	K.TTLSDAASENLPYTPSDAQC(+329.23)K.T	Y	26.15	2540.23	21	2	847.751	3	40.06	2180000	1	22442
X1WF98|X1WF98_DANRE	Collagen, type XII, alpha 1a	ZDB-GENE-090728-1﻿, col12a1a	L.SDAASENLPYTPSDAQC(+329.23)K.T	Y	15.29	2225.05	18	2.2	742.691	3	28.42	422000	1	15378
X1WF98|X1WF98_DANRE	Collagen, type XII, alpha 1a	ZDB-GENE-090728-1﻿, col12a1a	S.DAASENLPYTPSDAQC(+329.23)K.T	Y	34.59	2138.02	17	1.7	713.68	3	29.31	3550000	1	15918
X1WG18|X1WG18_DANRE	Mucin 5.2	ZDB-GENE-121108-1﻿, muc5.2	K.YAC(+329.23)QDSVIVK.Y	Y	30.87	1453.78	10	1.4	485.601	3	19.92	244000	1	10191
X1WGW7|X1WGW7_DANRE	Integrator complex subunit 1	ZDB-GENE-030131-6523﻿, ints1	R.LPEATLSGEGAADGSTC(+329.23)K.L	Y	22.7	2035.01	18	1.1	679.345	3	25.73	665000	1	13741
Z4YHV8|Z4YHV8_DANRE	DNA-(apurinic or apyrimidinic site) endonuclease	ZDB-GENE-040426-2761﻿, apex1	R.AYLC(+329.23)GLDAR.K	Y	30.9	1309.7	9	0	437.575	3	28.24	127000	1	15269
Z4YIG5|Z4YIG5_DANRE	Small monomeric GTPase	ZDB-GENE-030131-9662﻿, rap1b	K.C(+329.23)DLEDER.V	Y	23.11	1207.57	7	1.4	403.531	3	11.97	58800	1	5313

## Sheet: Venn diagram_Protein-peptides
Uninjured_area	3 dpa_area	5 dpa_area	10 dpa_area	Uninjured_area:3 dpa_area	Uninjured_area:5 dpa_area	Uninjured_area:10 dpa_area	3 dpa_area:5 dpa_area	3 dpa_area:10 dpa_area	5 dpa_area:10 dpa_area	Uninjured_area:3 dpa_area:5 dpa_area	Uninjured_area:3 dpa_area:10 dpa_area	Uninjured_area:5 dpa_area:10 dpa_area	3 dpa_area:5 dpa_area:10 dpa_area	Uninjured_area:3 dpa_area:5 dpa_area:10 dpa_area
A2BFD8|K.DQNLQMSC(+329.23)TFTPAPDTK.L	A0A0G2KES8|K.GTYADDC(+329.23)LVQR.V	A0A0B4J1A7|R.C(+329.23)IATNAQGK.S	A0A0N4SU63|K.VTC(+329.23)QDQEVNIR.D	F1QEB6|K.INIYSTC(+329.23)A	F1R8F2|A.EC(+329.23)PLQINPPK.L	F1RA51|K.ALNQVGEEPVC(+329.23)K.V	A0A0B5JFG6|K.NC(+329.23)SPTEAAVR.F	A3KMS4|T.TQNIYELQEAGAQGVC(+329.23)R.T	A0A096X788|K.ADTLTPEEC(+329.23)QQFK.K	B2GS08|I.AALVVDNGSGMC(+329.23)K.A	Q9DGQ5|R.AVEVEPC(+329.23)ASK.L	A7MCJ5|K.DQNLQMSC(+329.23)TFTPAPDTK.L	A0JMK0|R.GC(+329.23)PAVAPIDNVFGTLGLVK.A	A0JMJ1|R.AVEVEPC(+329.23)ASK.L
E9QG91|R.DC(+329.23)TEWR.N	A2BDW2|R.C(+329.23)EDGK.C	A0A0B4J1A7|R.LGETVSFQC(+329.23)R.V	A0JMJ1|K.QELLNPSDC(+329.23)YILDNGLDSK.I	F1REL9|K.INIYSTC(+329.23)A			A0JMK0|K.QGPNMC(+329.23)ALQQVVGTK.K	A4IGB8|K.EC(+329.23)PDNAEEYER.A	A0JMK0|R.NWYQGAIC(+329.23)GK.K			Q6PC53|K.VVIANC(+329.23)GQL	A2CEW3|K.ISC(+329.23)TIANR.C	A8WG05|I.AALVVDNGSGMC(+329.23)K.A
F1Q924|K.C(+329.23)FNAVPESR.K	A2BDW2|R.GFC(+329.23)EDGK.C	A0A0B4J1A7|R.VGGAC(+329.23)MSTGAESTK.D	A0JMJ1|R.LFGC(+329.23)SNK.T	F8W4I2|R.AGAIAPC(+329.23)EVTVPAQNTGLGPEK.T			A0JMQ3|K.C(+329.23)PLYEANGQAGER.C	A4IGC8|R.GDEC(+329.23)GLALGR.L	A1A5X7|R.C(+329.23)GTPKPEGDSFGGGGGGSDR.G				A2CEW3|K.WC(+329.23)GTTADYDR.E	A8WGN0|R.TEC(+329.23)ENEFVLIK.K
Q3B751|K.DQNLQMSC(+329.23)TFTPAPDTK.L	A2CE51|K.EGALC(+329.23)EENMR.A	A0A0B5JF91|K.ILEEWGESC(+329.23)K.G	A0JMJ1|V.EVEPC(+329.23)ASK.L				A5PKS6|K.NC(+329.23)SPTEAAVR.F	A8WG05|A.ALVVDNGSGMC(+329.23)K.A	A5WV02|K.GDEC(+329.23)ALVNNSQPYK.W				A7E2L4|K.VWNLANC(+329.23)K.L	A9JRA5|R.AVEVEPC(+329.23)ASK.L
Q8AV81|K.DQNLQMSC(+329.23)TFTPAPDTK.L	A2CE51|R.C(+329.23)ELLYEGPGDDEAAMGIK.N	A0A0B5JFG6|R.C(+329.23)DAGWLADGSVR.Y	A3FG33|R.DC(+329.23)EQAENWMAAR.E				B0UY57|R.AC(+329.23)EEETPSPIPK.S	A8WG05|L.VVDNGSGMC(+329.23)K.A	A5WV02|K.YLTC(+329.23)PK.T				A8E526|R.ALVDGPC(+329.23)TGVK.R	B0R0J9|A.EC(+329.23)PLQINPPK.L
	A5PLF0|K.VDEAC(+329.23)PLVK.E	A0A0G2L974|K.AEISC(+329.23)VDNK.D	A3KMS4|K.IC(+329.23)ADGALLSK.H				B2GS08|K.C(+329.23)DVDIR.K	A8WGM8|K.EC(+329.23)PDNAEEYER.A	A5WV02|R.C(+329.23)DNFTTSWR.D				A8WG05|K.C(+329.23)DVDIR.K	B3DKC5|R.NSSC(+329.23)VSASSGVSSASR.S
	A7YYB3|K.NALSNSLYC(+329.23)PDFK.I	A0A0G2L974|R.GDQVYSC(+329.23)SYTPTAAIK.H	A4QN44|K.STC(+329.23)VYGGAPK.G				B3DFS9|R.EDQSILC(+329.23)TGESGAGK.T	B0JZJ1|K.STC(+329.23)IYGGAPK.G	A7MCE3|K.C(+329.23)PAQPVPGQK.A				B0R0D7|K.NDQC(+329.23)YDDIR.V	F6PEJ8|A.EC(+329.23)PLQINPPK.L
	A8WG05|E.IAALVVDNGSGMC(+329.23)K.A	A0JMI5|R.VYVC(+329.23)DEGVER.E	A5PMP6|K.VTC(+329.23)QDQEVNIR.D				B3DIH3|K.NC(+329.23)SPTEAAVR.F	B0R0J9|K.YTC(+329.23)TATNDLGASSK.V	A8BBA0|K.FELTNIC(+329.23)R.F				B1WB89|K.SGEYWIDPDQGC(+329.23)NQDAIK.V	Q6P5K3|R.AGAIAPC(+329.23)EVTVPAQNTGLGPEK.T
	A8WG05|V.DNGSGMC(+329.23)K.A	A1A5X7|N.SSC(+329.23)GNMNFAR.R	A5PMP8|K.VTC(+329.23)QDQEVNIR.D				B6CS38|R.C(+329.23)ASELSGQYTK.M	B1WB89|R.TGGSC(+329.23)TLDGQVYNDR.D	A8WG53|R.EAGDVC(+329.23)FADVQR.D				B2GNT1|R.AIVAIENPADVC(+329.23)VISSR.N	Q6P603|R.ALLSLC(+329.23)NGDD
	B0S564|K.EEC(+329.23)PVIR.L	A2BDW2|A.GFAGEDC(+329.23)SIK.T	A5PMZ3|R.LFGC(+329.23)SNK.T				B8JL43|K.C(+329.23)LQEIK.G	B2RZI0|K.EGDQGAYTC(+329.23)EAINAK.G	A8WG75|K.GQGTIAWVNC(+329.23)GDSEGR.K				B2GNT1|R.YVDIAIPC(+329.23)NNK.G	Q6PBZ1|K.TC(+329.23)TSIAFTQTNPEDK.A
	B0S6Z1|R.ASDC(+329.23)NIVVTQPR.R	A2BDW2|R.PFSTYDNDNDIAVTNC(+329.23)ALSYK.G	A5WV02|R.DSSGNEAVVPSIC(+329.23)FIVPPTNK.E				E7F4M2|K.ESSQVTC(+329.23)PITTK.L	B2RZI0|R.IENLEQSNEGIYTC(+329.23)R.V	A9C3W5|K.C(+329.23)PFTGNVSIR.G				B3DFN3|R.EC(+329.23)MQQQLNEYQELLDVK.L	Q6PC65|K.IIIADC(+329.23)GQL
	B2GS08|A.ALVVDNGSGMC(+329.23)K.A	A2BHI1|K.YLEC(+329.23)SALTQR.G	A5WV02|R.LLEAQAC(+329.23)TGGIIDPNTGEK.F				E9QJ49|A.AVADSGDSC(+329.23)AFGSGK.Y	B8JKN6|K.IIIADC(+329.23)GQ.L	B0R0D7|R.VTWDSAFC(+329.23)AVNPK.F				B3DKC5|N.SSC(+329.23)VSASSGVSSASR.S	Q6TNR5|K.IIIADC(+329.23)GQL
	B2GS08|E.IAALVVDNGSGMC(+329.23)K.A	A2CEW3|K.GEWTC(+329.23)KPVAER.C	A5WV02|R.SVEQGEQDESVC(+329.23)K.S				F1Q670|R.LTSC(+329.23)PQLSVR.L	B8JKN6|K.IIIADC(+329.23)GQL	B0S5S6|K.GQGTIAWVNC(+329.23)GDSEGR.K				B4F6Q5|K.LAGQC(+329.23)SSSTIQIK.T	Q7ZUG3|R.AGAIAPC(+329.23)EVTVPAQNTGLGPEK.T
	B2GS08|L.VVDNGSGMC(+329.23)K.A	A2VCZ6|K.FSWGAEC(+329.23)K.Q	A7E2L4|K.LWNTLGVC(+329.23)K.Y				F1Q7L0|K.TQNIYELQEAGAQGVC(+329.23)R.T	B8JKN6|R.QLC(+329.23)TGQPGYGYK.G	B3DKC5|R.TVLC(+329.23)GSC(+329.23)GQPSDR.N				B8JL43|K.SEDFELIC(+329.23)PNTPDTTMK.Y	Q7ZWJ9|K.IIIADC(+329.23)GQL
	B2GS08|V.DNGSGMC(+329.23)K.A	A2VCZ6|K.TQNIYELQEAGAQGVC(+329.23)R.T	A7MCJ5|K.C(+329.23)DLYLK.G				F1Q890|R.NPDSDVNGPWC(+329.23)YTTDPSK.K	B8JL43|K.YPNLC(+329.23)K.A	B8A5L6|K.GSC(+329.23)ASYSEFSVDR.E				B8JL43|K.WC(+329.23)VTTQNEQSK.C	Q804G9|R.ALLSLC(+329.23)NGDD
	B2RZI0|K.QC(+329.23)ASSTWSR.D	A3KPK6|K.ADTAC(+329.23)SVAGWGR.L	A7MCJ5|K.TC(+329.23)YYMTDNK.L				F1Q8J9|K.AEPIGC(+329.23)FTPNSK.K	C9QNV8|K.EVC(+329.23)FTVENK.T	B8JIS5|K.FYSC(+329.23)GEAPDYDK.S				C9QNV7|K.EVC(+329.23)FTVENK.T	Q90XD7|R.NSSC(+329.23)VSASSGVSSASR.S
	B3GQ71|K.VC(+329.23)GSDGVTYADR.C	A4IG98|R.VYVC(+329.23)DEGVER.E	A7MD68|K.C(+329.23)DTSNSGTLEGSEIK.L				F1QAJ7|A.AVADSGDSC(+329.23)AFGSGK.Y	C9QNV8|R.LC(+329.23)DLEDQAK.S	B8JIS5|K.NNLC(+329.23)GETEEEQTR.V				C9QNV7|R.LC(+329.23)DLEDQAK.S	X1WF98|K.LNIDC(+329.23)QEVAEK.Q
	B3GQ72|K.VC(+329.23)GSDGVTYADR.C	A4IGC2|K.LFVC(+329.23)EEGSENDK.I	A8WFX5|K.STC(+329.23)VYGGAPK.G				F1QC64|R.EDQSILC(+329.23)TGESGAGK.T	E2FHP4|K.VTC(+329.23)ETGYTGMYR.L	B8JIS5|R.KNNLC(+329.23)GETEEEQTR.V				E2FHP4|R.SQGWDNAIPEC(+329.23)EAVK.C
	B8A4B0|K.C(+329.23)AVVDVPFGGAK.A	A4JYL6|R.C(+329.23)IATNAQGK.S	A8WGJ7|K.IC(+329.23)ADGALLSK.H				F1QC64|R.SELC(+329.23)LEGYNK.Y	E7EZB3|R.NLSC(+329.23)ASDTER.I	B8JIS8|K.FYTC(+329.23)GEAPNYDK.S				E7F1L7|K.EEPC(+329.23)LLK.R
	B8JHR2|K.DGLEIEKC(+329.23)	A4JYL6|R.LGETVSFQC(+329.23)R.V	A8WGJ7|R.TLC(+329.23)YAVPYIEIK.G				F1QF15|K.VVVC(+329.23)DNGTGFVK.C	E7EZW8|R.GDEC(+329.23)GLALGR.L	B8JL43|K.IPESAIC(+329.23)GEK.D				E7F1L7|K.VTYC(+329.23)PTEPGNYIINIK.F
	E7EXF9|K.VC(+329.23)SAVLISESQK.L	A4JYL6|R.VGGAC(+329.23)MSTGAESTK.D	A9JRA5|K.QELLNPSDC(+329.23)YILDNGLDSK.I				F1QHK3|K.QGPNMC(+329.23)ALQQVVGTK.K	E7F4T0|R.LQIEDC(+329.23)ESR.T	B8JM11|K.C(+329.23)EPAETYWVR.V				E7F4T0|K.GDEC(+329.23)ALINNSQPSR.W
	E7F235|R.IC(+329.23)DANSQNPK.E	A5PKS6|R.C(+329.23)DAGWLADGSVR.Y	A9JRA5|R.LFGC(+329.23)SNK.T				F1QKE8|K.GINLC(+329.23)TGVK.E	E7F8G7|R.LLEAQAC(+329.23)TGGIIDPNTGEK.F	E7F4T0|R.C(+329.23)DNFTTSWR.D				E7F4T0|K.YLTC(+329.23)PK.T
	E7F3V2|K.YTC(+329.23)QAVNEAGEDK.M	A5PMI3|R.LAQEGVYTLC(+329.23)PY.I	A9JRA5|V.EVEPC(+329.23)ASK.L				F1QMC3|K.LAAVTC(+329.23)NGIDNNK.A	E7F8G7|R.SVEQGEQDESVC(+329.23)K.S	E7F8G7|R.C(+329.23)DNFTTSWR.D				E7F4T0|R.DPTC(+329.23)PFR.G
	E7F3V2|R.FSC(+329.23)TAQNSAGEAK.R	A5PMZ3|R.C(+329.23)GLAITTIK.Q	B0S5I1|K.VTC(+329.23)QDQEVNIR.D				F1QTV5|R.AC(+329.23)EEETPSPIPK.S	E7FE42|K.EC(+329.23)PDNAEEYER.A	E7F9N7|R.IQFVGAC(+329.23)NPPTDPGR.K				E7F4T0|R.SGDEAVVPSIC(+329.23)FLVPPVNK.E
	E7F4T0|K.KQEEGC(+329.23)FK.G	A5WWI5|K.TPILVDPIALSC(+329.23)PGK.K	B2GNT1|V.DIAIPC(+329.23)NNK.G				F1R5K7|K.QC(+329.23)ASSTWSR.D	E9QCV2|R.LQIEDC(+329.23)ESR.T	E7FG81|L.NVDC(+329.23)HEVAEK.E				E7F8G7|K.GDEC(+329.23)ALVNNSQPYK.W
	E7FE90|K.TSPEC(+329.23)PAQSTIENGLLK.Q	A5WWI5|R.STAVEADC(+329.23)DFAVTK.G	B3DH18|R.EISC(+329.23)GTGYELTDNNK.C				F1R858|K.C(+329.23)LQEIK.G	F1QE65|K.EC(+329.23)PDNAEEYER.A	E9QBU9|R.SC(+329.23)GSSTPDEFPTDIPGTK.G				E7F8G7|K.YLTC(+329.23)PK.T
	E7FE90|R.SPEEYPVYGQC(+329.23)K.A	A7E2H3|K.TPILVDPIALSC(+329.23)PGK.K	B3DKC5|H.STC(+329.23)GDSEYNLR.S				F1R966|R.ESNC(+329.23)YNPER.V	F1QJC9|R.TGGSC(+329.23)TLDGQVYNDR.D	E9QCD1|K.GSC(+329.23)ASYSEFSVDR.E				E7FCQ0|K.EC(+329.23)TIEATA
	E7FG81|K.YSGNEC(+329.23)K.T	A7E2H3|R.STAVEADC(+329.23)DFAVTK.G	B7ZD39|K.ALLSQQTNAGELNC(+329.23)K.N				F6NIA2|K.C(+329.23)PLYEANGQAGER.C	F1QSC5|K.SGEYWIDPDQGC(+329.23)NQDAIK.V	E9QCV2|R.C(+329.23)DNFTTSWR.D				E7FG81|K.LNVDC(+329.23)HEVAEK.E
	E7FG83|R.VFTTC(+329.23)DDNQDSQETVER.S	A7E2L4|V.WNLANC(+329.23)K.L	B8A5L6|K.VEVSSSGPGC(+329.23)DDLGK.L				F6NK37|R.SQGWDNAIPEC(+329.23)EAVK.C	F1QSC5|R.TGGSC(+329.23)TLDGQVYNDR.D	E9QEE4|K.DTFNSC(+329.23)GMVQYADIK.M				E9QCV2|K.GDEC(+329.23)ALINNSQPSR.W
	E9QCV2|K.KQEEGC(+329.23)FK.G	A7MBR5|K.IITDNLAYC(+329.23)K.T	B8JIS5|K.SC(+329.23)WFNEK.N				H2EQR6|R.LNC(+329.23)FDADEPGNPNSQIK.Y	F1R2T3|K.TQNIYELQEAGAQGVC(+329.23)R.T	E9QF73|K.ITYNQC(+329.23)GDVMR.A				E9QCV2|K.YLTC(+329.23)PK.T
	E9QG17|K.STC(+329.23)IYGGAPK.G	A7MCJ5|R.ITSC(+329.23)LTK.D	B8JIS5|Y.SC(+329.23)GEAPDYDK.S				Q0P475|K.AQC(+329.23)PIVER.V	F1R468|K.EC(+329.23)PDNAEEYER.A	E9QFD8|K.TQNIYELQEAGAQGVC(+329.23)R.T				E9QCV2|R.DPTC(+329.23)PFR.G
	E9QHI1|R.C(+329.23)EDGK.C	A7YYE3|K.LNISFPATGC(+329.23)QK.L	B8JIS6|K.FYSC(+329.23)GEAPDYDK.S				Q1JPT2|K.AEPIGC(+329.23)FTPNSK.K	F1R858|K.YPNLC(+329.23)K.A	E9QG86|K.ITYNQC(+329.23)GDVMR.A				E9QCV2|R.SGDEAVVPSIC(+329.23)FLVPPVNK.E
	E9QHI1|R.GFC(+329.23)EDGK.C	A8BBH3|K.TYNAEC(+329.23)PK.D	B8JIS6|K.NNLC(+329.23)GETEEEQTR.V				Q1LXE1|K.NC(+329.23)SPTEAAVR.F	F1RBA4|R.QC(+329.23)NTAQESLDSTQNQLK.S	E9QI62|K.DTVEC(+329.23)SVEDK.G				E9QEE4|R.GC(+329.23)AVVEFR.T
	E9QI62|K.DNGNGTYSC(+329.23)SYTPR.K	A8E526|K.C(+329.23)LQLTDYVIK.V	B8JIS6|K.SC(+329.23)WFNEK.N				Q1MSY2|R.AC(+329.23)EEETPSPIPK.S	F1RCP6|K.EGDQGAYTC(+329.23)EAINAK.G	E9QI62|R.C(+329.23)SGPGLER.A				E9QI62|K.C(+329.23)QGQGLGNNVR.A
	E9QI62|K.NTFSVDC(+329.23)SK.A	A8KC22|K.LC(+329.23)FSTAQHAN	B8JIS6|R.KNNLC(+329.23)GETEEEQTR.V				Q4U0S2|R.EDQSILC(+329.23)TGESGAGK.T	F1RCP6|R.IENLEQSNEGIYTC(+329.23)R.V	F1Q740|K.AQLC(+329.23)GSESVSDR.W				E9QI62|K.VDINTEDQEDGTC(+329.23)K.V
	E9QI62|K.TC(+329.23)INNPSGNR.T	A8WG05|R.C(+329.23)PEALFQPSFLG.M	B8JIS6|Y.SC(+329.23)GEAPDYDK.S				Q60H44|K.NC(+329.23)SPTEAAVR.F	F6PEJ8|K.YTC(+329.23)TATNDLGASSK.V	F1Q9R1|K.SPAQFDASEC(+329.23)K.E				E9QI62|K.VPC(+329.23)EEILVK.H
	E9QJ49|V.ADSGDSC(+329.23)AFGSGK.Y	A8WG75|K.IAYAAVDC(+329.23)TK.G	B8JIS8|K.SC(+329.23)WFNEK.S				Q6IMF9|K.C(+329.23)LQEIK.G	Q0V931|K.EC(+329.23)PDNAEEYER.A	F1QGW6|R.SC(+329.23)GSSTPDEFPTDIPGTK.G				E9QI62|K.VTYC(+329.23)PTEPGNYIINIK.F
	F1Q771|K.VC(+329.23)SAVLISESQK.L	A8WG82|K.C(+329.23)IAENTGK.T	B8JL43|I.PESAIC(+329.23)GEK.D				Q6IQ59|K.NALSNSLYC(+329.23)PDFK.I	Q2LEK1|K.VQYPQSQSC(+329.23)K.M	F1QHG3|K.C(+329.23)PAQPVPGQK.A				E9QI62|R.EEPC(+329.23)LLK.M
	F1QAJ7|V.ADSGDSC(+329.23)AFGSGK.Y	A8WG82|K.KPYTC(+329.23)EASNSVGAPK.T	C3KEZ4|K.VITQIAQLANDGC(+329.23)PLSQK.C				Q6NWJ7|A.AVADSGDSC(+329.23)AFGSGK.Y	Q499A7|K.IIIADC(+329.23)GQ.L	F1QHK3|R.NWYQGAIC(+329.23)GK.T				E9QI62|R.VPVTEGC(+329.23)DPAR.V
	F1QDY7|K.NDQC(+329.23)YDDIR.V	A8WGJ1|K.C(+329.23)YSVEPVLR.C	D6MUD5|K.FGFEVGPAC(+329.23)FIG				Q6PBA6|R.NPDSDVNGPWC(+329.23)YTTDPSK.K	Q499A7|K.IIIADC(+329.23)GQL	F1QKE8|R.FWYGGC(+329.23)GGNQNR.F				F1Q4M7|K.C(+329.23)ASAPQLYSK.V
	F1QJ33|K.C(+329.23)TTSR.Q	A9JT29|K.EC(+329.23)PLDQNGSYR.E	E7EXF4|A.SC(+329.23)LAHYNK.R				Q6PC80|K.AQC(+329.23)PIVER.V	Q499A7|R.QLC(+329.23)TGQPGYGYK.G	F1QKE8|R.GLGAVQC(+329.23)DLVK.K				F1Q5L6|K.STC(+329.23)IYGGAPK.G
	F1QJG7|R.DSEC(+329.23)AAVNTDGVSDGR.Q	A9JT46|K.IITDNLAYC(+329.23)K.T	E7F432|K.SPC(+329.23)YIDK.N				Q75U66|K.QGPNMC(+329.23)ALQQVVGTK.K	Q6DC26|K.EC(+329.23)PDNAEEYER.A	F1QL44|N.EEPC(+329.23)LLK.R				F1Q6P3|K.EPC(+329.23)GGIQEAANEAR.Q
	F1QK70|R.YDTLC(+329.23)EEGK.T	A9JTF6|K.EC(+329.23)NETFR.S	E7F797|K.NMMAAC(+329.23)DPRHGR.Y				Q7ZV45|A.AVADSGDSC(+329.23)AFGSGK.Y	Q6IMF9|K.YPNLC(+329.23)K.A	F1QMC3|K.ADTLTPEEC(+329.23)QQFK.K				F1Q6P3|K.GTYTDC(+329.23)AIK.E
	F1QLZ5|K.NSHAQGQTSGFYSC(+329.23)	B0S5L3|R.C(+329.23)FYEGANGIPQTSQSQNASK.S	E7F797|K.TAVC(+329.23)DIPPR.G				Q803Q7|K.AC(+329.23)QEEFIK.R	Q6JAN2|K.ISC(+329.23)TIANR.C	F1QNY5|K.NC(+329.23)QDPQFSTK.L				F1Q6Z5|R.DC(+329.23)SIEASA
	F1QLZ5|R.TPC(+329.23)STSLDR.Y	B0S5S6|K.IAYAAVDC(+329.23)TK.G	E7F8G7|R.DSSGNEAVVPSIC(+329.23)FIVPPTNK.E				Q8JH72|K.AC(+329.23)QEEFIK.R	Q6JAN2|K.WC(+329.23)GTTADYDR.E	F1QV15|K.TQNIYELQEAGAQGVC(+329.23)R.T				F1Q8J9|K.AEPIGC(+329.23)FTPN.S
	F1QUR3|K.VDC(+329.23)TANSK.V	B0S602|K.GEWTC(+329.23)KPVAER.C	E7F9N7|K.VQYPQSQSC(+329.23)K.M				Q8JHH3|K.AQC(+329.23)PIVER.V	Q6P3J5|R.ETVSAESDQMC(+329.23)LSK.S	F1QVC6|R.EAGDVC(+329.23)FADVQR.D				F1QHK3|R.GC(+329.23)PAVAPIDNVFGTLGLVK.A
	F1QUX1|K.VC(+329.23)EVQNQGNDR.D	B0S602|K.ISC(+329.23)TIANR.C	E7FBY5|R.IEIC(+329.23)TLTPDAITDDSVK.H					Q6P4U1|K.SGEYWIDPDQGC(+329.23)NQDAIK.V	F1QZ50|R.HSSTSSDGC(+329.23)TITTITR.R				F1QJC9|K.SGEYWIDPDQGC(+329.23)NQDAIK.V
	F1QVV4|K.C(+329.23)TSTTQTLDIR.A	B0S602|K.TFYSC(+329.23)TSEGR.N	E7FBZ3|K.C(+329.23)SELEEELK.T					Q6P4U1|R.TGGSC(+329.23)TLDGQVYNDR.D	F1R2E0|K.DTFNSC(+329.23)GMVQYADIK.M				F1QJK4|R.EDQSILC(+329.23)TGESGAGK.T
	F1QWP0|K.LC(+329.23)VQNSPQEAR.N	B0S602|R.NDGQLWC(+329.23)STSSDFEK.D	E7FCV8|R.DGDPGPEGDPGLTEC(+329.23)DVMNYIR.E					Q6P5J4|K.IIIADC(+329.23)GQ.L	F1R6G3|K.FELTNIC(+329.23)R.F				F1QJK4|R.SELC(+329.23)LEGYNK.Y
	F1QX42|K.C(+329.23)TSTTQTLDIR.A	B0S754|R.C(+329.23)QLPDGSFR.K	E7FCZ2|K.EC(+329.23)DQALYK.E					Q6P5J4|K.IIIADC(+329.23)GQL	F1R858|K.IPESAIC(+329.23)GEK.D				F1QKE8|R.LLSDITIAESNC(+329.23)PR.G
	F1QXS5|R.AGC(+329.23)TNPAVESR.D	B0S8G3|R.QTDNYC(+329.23)ETWR.A	E7FCZ2|K.TEVC(+329.23)TFSK.S					Q6P5J4|R.QLC(+329.23)TGQPGYGYK.G	F1R889|K.DC(+329.23)SAVESQLK.D				F1QKE8|R.VNC(+329.23)IGIGAENADSR.Q
	F1QY34|R.C(+329.23)INVNWR.C	B0S8G4|R.QTDNYC(+329.23)ETWR.A	E9QCD1|K.VEVSSSGPGC(+329.23)DDLGK.L					Q6P6F0|R.VC(+329.23)EEIAIIPSK.P	F1R889|R.EDQSILC(+329.23)TGESGAGK.T				F1QTT3|K.QDVIEPAVC(+329.23)ALR.H
	F1QY34|Y.C(+329.23)ANR.M	B0S8G5|R.QTDNYC(+329.23)ETWR.A	E9QF34|K.ISDSC(+329.23)PSALGIAENANVLAR.Y					Q6TEQ5|K.VC(+329.23)NPIITK.L	F1R9P5|K.DTVEC(+329.23)SVEDK.G				F1QTT3|R.NLALC(+329.23)PANQAPLR.D
	F1R074|K.VC(+329.23)GSDGVTYADR.C	B2GRH9|R.LAC(+329.23)GVIGITQ	E9QFD8|K.IC(+329.23)ADGALLSK.H					Q6U1J5|R.TGGSC(+329.23)TLDGQVYNDR.D	F1R9P5|R.C(+329.23)SGPGLER.A				F1QXG4|K.EVC(+329.23)FTVENK.T
	F1R223|K.VDEAC(+329.23)PLVK.E	B2GS08|R.C(+329.23)PEALFQPSFLG.M	E9QFD8|R.TLC(+329.23)YAVPYIEIK.G					Q7ZVJ1|K.VC(+329.23)NPIITK.L	F1RDQ8|R.C(+329.23)DNFTTSWR.D				F1QXG4|R.LC(+329.23)DLEDQAK.S
	F1R6C6|T.DC(+329.23)TDFYR.I	B3DH54|K.EALENC(+329.23)NNTDIEGR.S	F1Q4S4|R.APEVPSQGDPNC(+329.23)K.V					Q803B0|R.AAVEEGIVPGGGC(+329.23)ALLR.C	F6NVV4|K.DADASGAESC(+329.23)SSAVSLTK.G				F1R2E0|R.GC(+329.23)AVVEFR.T
	F1R9P5|K.DNGNGTYSC(+329.23)SYTPR.K	B3DH54|K.GFGFVDFDNEQDC(+329.23)K.A	F1Q4X1|R.FDTQDEC(+329.23)EK.A						F8W3L6|K.DC(+329.23)SAVESQLK.D				F1R4L5|K.LAGQC(+329.23)SSSTIQIK.T
	F1R9P5|K.NTFSVDC(+329.23)SK.A	B3DIH3|R.C(+329.23)DAGWLADGSVR.Y	F1Q4X1|R.FWYGGC(+329.23)GGNQNR.F						F8W3L6|R.EDQSILC(+329.23)TGESGAGK.T				F1R5K7|K.EGDQGAYTC(+329.23)EAINAK.G
	F1R9P5|K.TC(+329.23)INNPSGNR.T	B3DJP3|A.GFAGEDC(+329.23)SIK.T	F1Q4X1|R.GLGAVQC(+329.23)DLVK.K						F8W5J3|K.ADTLTPEEC(+329.23)QQFK.K				F1R5K7|R.IENLEQSNEGIYTC(+329.23)R.V
	F1RCP6|K.QC(+329.23)ASSTWSR.D	B3DJP3|R.PFSTYDNDNDIAVTNC(+329.23)ALSYK.G	F1Q4X1|R.IIQMQSISC(+329.23)N.S						Q1JPY2|K.ITYNQC(+329.23)GDVMR.A				F1R858|K.SEDFELIC(+329.23)PNTPDTTMK.Y
	F1RCR9|R.C(+329.23)TQEEAAIGR.C	B3DK43|R.C(+329.23)NEPAVWSQLAK.A	F1Q4X1|R.LLSDITIAESNC(+329.23)PR.G						Q1LWN2|K.TQNIYEMQEAGAQGVC(+329.23)R.T				F1R858|K.WC(+329.23)VTTQNEQSK.C
	F6NK37|K.VTC(+329.23)ETGYTGMYR.L	B3DK43|R.ESNC(+329.23)YNPER.V	F1Q4X1|R.VNC(+329.23)IGIGAENADSR.Q						Q1MTC4|K.TQNIYELQEAGAQGVC(+329.23)K.T				F1R9P5|K.C(+329.23)QGQGLGNNVR.A
	F6P711|R.C(+329.23)TQEEAAIGR.C	B6CS38|K.GTC(+329.23)WLNIQDGR.C	F1Q740|K.SDYPTGIPEC(+329.23)GTDALR.F						Q2LEK1|R.IQFVGAC(+329.23)NPPTDPGR.K				F1R9P5|K.VDINTEDQEDGTC(+329.23)K.V
	F8W4E3|K.EGLC(+329.23)EIK.I	B6CS38|K.LDSTNTVC(+329.23)VDSMK.G	F1Q7N1|R.APEVPSQGDPNC(+329.23)K.V						Q4JIY5|M.C(+329.23)VESFSTYPPLGR.F				F1R9P5|K.VPC(+329.23)EEILVK.H
	F8W4I2|K.C(+329.23)FIVGADNVGSK.Q	B6CS38|R.C(+329.23)VNTEGSFR.C	F1Q953|K.C(+329.23)ITDTMQELVNQSK.A						Q4V8R9|K.ADTLTPEEC(+329.23)QQFK.K				F1R9P5|K.VTYC(+329.23)PTEPGNYIINIK.F
	F8W4Q1|R.QC(+329.23)NTAQESLDSTQNQLK.S	B6CS38|R.NANC(+329.23)INIPGSYR.C	F1Q9R1|K.EAISGAGTDEAC(+329.23)LIEILSSR.S						Q4V966|K.ADTLTPEEC(+329.23)QQFK.K				F1R9P5|R.EEPC(+329.23)LLK.M
	H2EQR6|K.C(+329.23)PEPQK.L	B8A565|K.SSQWQC(+329.23)TFTR.M	F1Q9R1|K.VGTDESQFNAILC(+329.23)AR.S						Q567N5|K.FC(+329.23)IATNTK.V				F1R9P5|R.VPVTEGC(+329.23)DPAR.V
	I3IS19|D.C(+329.23)ANR.I	B8A565|R.ALDEYVAEYSVC(+329.23)K.C	F1QBS1|K.STC(+329.23)VYGGAPK.G						Q568H0|K.C(+329.23)EPAETYWVR.V				F1RB09|K.ISC(+329.23)TIANR.C
	P79984|K.VC(+329.23)NPIITK.L	B8JLE6|L.YDVTC(+329.23)EK.S	F1QE36|K.VDEAC(+329.23)PLVK.S						Q5RI45|K.IAAVGTEDFC(+329.23)PPGYNTK.K				F1RB09|K.WC(+329.23)GTTADYDR.E
	Q1L8T8|C.C(+329.23)NEC(+329.23)GK.G	B8JLQ3|K.EALENC(+329.23)NNTDIEGR.S	F1QE76|K.C(+329.23)ITDTMQELVNQSK.A						Q5RI45|R.VAQC(+329.23)SDLGLK.T				F1RBJ8|K.STC(+329.23)IYGGAPK.G
	Q2LEK1|R.GVAILC(+329.23)TE	B8JLQ3|K.GFGFVDFDNEQDC(+329.23)K.A	F1QEH9|K.NMMAAC(+329.23)DPRHGR.Y						Q5U3D1|K.ITYNQC(+329.23)GDVMR.A				F8W4E3|K.FGEVTDC(+329.23)TIK.M
	Q32PS4|R.AGC(+329.23)TNPAVESR.D	B8JLZ2|R.SEAQLC(+329.23)K.I	F1QEH9|K.TAVC(+329.23)DIPPR.G						Q6DHS2|K.GSC(+329.23)ASYSEFSVDR.E				F8W4R4|K.LAGQC(+329.23)SSSTIQIK.T
	Q4FAI8|R.C(+329.23)EDGK.C	C9QNV7|R.RGEFC(+329.23)IAK.F	F1QJK4|K.DC(+329.23)STVESQLQDVQEVLQEETR.Q						Q6DRC6|K.FC(+329.23)IATNTK.V				Q1JPT2|K.AEPIGC(+329.23)FTPN.S
	Q4FAI8|R.GFC(+329.23)EDGK.C	E2FHP4|K.C(+329.23)NSYYVLSGR.K	F1QKE8|R.FDTQDEC(+329.23)EK.A						Q6IMF9|K.IPESAIC(+329.23)GEK.D				Q5BJA1|R.VC(+329.23)EEIAIIPSK.K
	Q5XJS8|R.C(+329.23)AFAPTDVTSESDVR.S	E2FHP4|K.C(+329.23)SHPGDAANADFK.L	F1QKE8|R.IIQMQSISC(+329.23)N.S						Q6IQQ7|K.FELTNIC(+329.23)R.F				Q5RGK8|K.EVC(+329.23)FTVENK.T
	Q5XJS8|R.GC(+329.23)IVNTASVAAYDGQVGQAAYSASK.G	E2FHP4|K.GSDAPLC(+329.23)IR.E	F1QKY8|K.NMMAAC(+329.23)DPRHGR.Y						Q6NWC3|R.GC(+329.23)TATLGNFAK.A				Q5RGK8|R.LC(+329.23)DLEDQAK.S
	Q6DHE5|K.C(+329.23)TSTTQTLDIR.A	E2FHP4|K.TAEVDC(+329.23)DPGFISDPPSIK.C	F1QKY8|K.TAVC(+329.23)DIPPR.G						Q6NXE0|R.EAGDVC(+329.23)FADVQR.D				Q6DRD1|R.GEVTC(+329.23)SVTTAQPLDEASLAELK.V
	Q6NUU4|K.C(+329.23)SPYGTVDR.Q	E7EXF9|K.ENSDLFSDSQC(+329.23)K.V	F1QMY5|K.VDEAC(+329.23)PLVK.S						Q6NY70|K.C(+329.23)EPAETYWVR.A				Q6DRE6|K.EILGTAQSVGC(+329.23)TIDGR.L
	Q6NUU4|K.DGFYGDSTVGSSSDC(+329.23)K.A	E7EY75|K.EALENC(+329.23)NNTDIEGR.S	F1QP23|K.SSAPTLAAAPGPASTGC(+329.23)PFTR.V						Q6PFJ6|K.FYTC(+329.23)GEAPNYDK.S				Q6DRE6|R.C(+329.23)TGGEVGATSSLAPK.I
	Q6NUU4|R.NC(+329.23)ADNTDGPK.C	E7EY75|K.GFGFVDFDNEQDC(+329.23)K.A	F1QQL4|R.TISQDC(+329.23)GISSEPGSPPK.A						Q6TEN9|K.NC(+329.23)QDPQFSTK.L				Q6DRE6|R.LPHDVIDDINSGAVEC(+329.23)PTE
	Q6NWJ7|V.ADSGDSC(+329.23)AFGSGK.Y	E7F0A1|K.LFC(+329.23)NGVTLAGK.R	F1QTR9|R.AYLC(+329.23)GLDAR.K						Q6TNS5|K.ITYNQC(+329.23)GDVMR.A				Q6DRN7|R.ALVDGPC(+329.23)TGVK.R
	Q6NYN8|K.AAPAEEEMDEC(+329.23)EAALASEPK.A	E7F4T0|K.GTNC(+329.23)IAGVIVDSTK.Q	F1QV15|K.IC(+329.23)ADGALLSK.H						Q75U66|R.NWYQGAIC(+329.23)GK.T				Q6IMF9|K.SEDFELIC(+329.23)PNTPDTTMK.Y
	Q6NYU8|K.EGLC(+329.23)EIK.I	E7F4T0|R.LLEAQAC(+329.23)TGGIIDPSTGEK.F	F1QV15|R.TLC(+329.23)YAVPYIEIK.G						Q7SX58|K.ADQC(+329.23)YDDIR.I				Q6IMF9|K.WC(+329.23)VTTQNEQSK.C
	Q6NZ29|K.C(+329.23)AVVDVPFGGAK.A	E7F5C5|R.NIELIC(+329.23)QEK.E	F1QVZ8|R.TISQDC(+329.23)GISSEPGSPPK.A						Q7SXM1|K.GQDTSPC(+329.23)EWYQR.V				Q6NWH7|K.STC(+329.23)IYGGAPK.G
	Q6P0U7|K.LC(+329.23)VQNSPQEAR.N	E7FB02|R.LDGDTVC(+329.23)PTMK.N	F1R2T3|K.IC(+329.23)ADGALLSK.H						Q7SXT9|R.SC(+329.23)GSSTPDEFPTDIPGTK.G				Q6NYR4|K.VC(+329.23)NPIITK.L
	Q6P3J5|R.C(+329.23)ELLYEGPGDDEAAMGIK.N	E7FBD3|R.STQTC(+329.23)NYQFDNR.R	F1R6W5|K.YAC(+329.23)QDSVIVK.Y						Q7SYM9|K.LC(+329.23)FSTAQHAN				Q6NYU8|K.FGEVTDC(+329.23)TIK.M
	Q6PGX4|K.VC(+329.23)NPIITK.L	E7FCV8|T.PAGSSC(+329.23)SPIK.S	F1R6Y8|K.NMMAAC(+329.23)DPRHGR.Y						Q7T334|K.EGVVEC(+329.23)SFVR.S				Q6P3J5|K.DAASKPC(+329.23)QIVADTR.K
	Q7T3C1|K.C(+329.23)TYTQVQTR.S	E7FGF6|R.EDQSILC(+329.23)TGESGAGK.T	F1R6Y8|K.TAVC(+329.23)DIPPR.G						Q7ZU68|K.ADTLTPEEC(+329.23)QQFK.K				Q6P3J5|K.EGALC(+329.23)EENMR.A
	Q7T3F0|R.AEVAEC(+329.23)K.A	E7FH34|K.IITDNLAYC(+329.23)K.T	F1R765|R.EISC(+329.23)GTGYELTDNNK.C						Q7ZV05|K.C(+329.23)PFTGNVSIR.G				Q6P5K3|K.C(+329.23)FIVGADNVGSK.Q
	Q7T3G2|K.NC(+329.23)DETQVESK.V	E9QCV2|K.GTNC(+329.23)IAGVIVDSTK.Q	F1R858|I.PESAIC(+329.23)GEK.D						Q7ZVM3|K.DAASKPC(+329.23)QIVADTR.K				Q6P603|R.C(+329.23)EVDLKK.I
	Q7ZUH6|M.PLVC(+329.23)GGTSEAK.D	E9QCV2|R.LLEAQAC(+329.23)TGGIIDPSTGEK.F	F1R889|R.SELC(+329.23)LEDYNK.Y						Q7ZVM3|K.EGALC(+329.23)EENMR.A				Q6PC65|K.IIIADC(+329.23)GQ.L
	Q7ZUJ9|K.EGLC(+329.23)EIK.I	E9QFD8|K.FSWGAEC(+329.23)K.Q	F1RBD7|K.C(+329.23)DTSNSGTLEGSEIK.L						Q7ZW06|R.VTWDSAFC(+329.23)AVNPK.F				Q6PC65|R.QLC(+329.23)TGQPGYGYK.G
	Q7ZV45|V.ADSGDSC(+329.23)AFGSGK.Y	E9QFE1|R.EDQSILC(+329.23)TGESGAGK.T	F1RC05|R.EISC(+329.23)GTGYELTDNNK.C						Q7ZW95|K.GPC(+329.23)IIYNEDNGVTR.A				Q6PGX7|R.DC(+329.23)SIEASA
	Q803Q7|R.C(+329.23)QYVTEK.V	E9QHB7|K.HQC(+329.23)VPFR.R	F1RE40|K.C(+329.23)SELEEELK.T						Q7ZWI2|K.NC(+329.23)QDPQFSTK.L				Q6TLG8|K.GC(+329.23)EVVVSGK.L
	Q8JH72|R.C(+329.23)QYVTEK.V	E9QHI1|A.GFAGEDC(+329.23)SIK.T	F1REC3|K.ADTLTPEEC(+329.23)QQFK.K						Q803P2|R.EC(+329.23)LLNAAK.T				Q6TNR5|K.IIIADC(+329.23)GQ.L
	R4GE14|R.EQQIC(+329.23)VQAR.V	E9QHI1|R.PFSTYDNDNDIAVTNC(+329.23)ALSYK.G	F6NPA4|K.FGFEVGPAC(+329.23)FIG						Q803T1|K.IAAVGTEDFC(+329.23)PPGYNTK.K				Q6TNR5|R.QLC(+329.23)TGQPGYGYK.G
		E9QI62|K.GLEEPC(+329.23)K.K	F8W3L6|R.SELC(+329.23)LEDYNK.Y						Q803T1|R.VAQC(+329.23)SDLGLK.T				Q6U1J5|K.SGEYWIDPDQGC(+329.23)NQDAIK.V
		E9QI62|R.AASVANVGSQC(+329.23)DLSLK.I	F8W5Z6|K.ADTLTPEEC(+329.23)QQFK.K						Q90XD7|R.TVLC(+329.23)GSC(+329.23)GQPSDR.N				Q75U66|R.GC(+329.23)PAVAPIDNVFGTLGLVK.A
		E9QIF0|R.NIELIC(+329.23)QEK.E	I3ISW2|K.STC(+329.23)VYGGAPK.G						Q9DDU5|K.ALLEC(+329.23)ENFK.K				Q7T3F0|K.IQC(+329.23)LQQQADDAEDR.A
		E9QIX6|K.SSQWQC(+329.23)TFTR.M	Q1ECV0|K.STC(+329.23)VYGGAPK.G						Q9DDU5|K.ATC(+329.23)VFGQLPK.F				Q7ZUG1|K.EILGTAQSVGC(+329.23)TIDGR.L
		E9QIX6|R.ALDEYVAEYSVC(+329.23)K.C	Q1LUY6|K.GPC(+329.23)IIYNEDNGVTR.A						Q9DDU5|K.C(+329.23)FENVLAK.N				Q7ZUG1|R.C(+329.23)TGGEVGATSSLAPK.I
		F1Q4M7|K.VQEHC(+329.23)PDIER.Q	Q1LWN2|K.IC(+329.23)ADGALLSK.H						Q9PW74|R.EC(+329.23)LLNAAK.T				Q7ZUG1|R.LPHDVIDDINSGAVEC(+329.23)PTE
		F1Q577|K.LC(+329.23)FSTAQHAN	Q1LWN2|R.TLC(+329.23)YAVPYIEIK.G						Q9PW76|R.EC(+329.23)LLNAAK.T				Q7ZUG3|K.C(+329.23)FIVGADNVGSK.Q
		F1Q5Y2|R.LTSC(+329.23)PQLSVR.L	Q1MTC4|R.TLC(+329.23)YAVPYIEIK.G						Q9W792|R.EC(+329.23)LLNAAK.T				Q7ZUJ9|K.FGEVTDC(+329.23)TIK.M
		F1Q6P3|K.VPLNVLC(+329.23)GK.G	Q1MTC6|K.IC(+329.23)ADGALLSK.H						X1WF98|S.DAASENLPYTPSDAQC(+329.23)K.T				Q7ZW06|K.NDQC(+329.23)YDDIR.V
		F1Q6P3|R.DKVPLNVLC(+329.23)GK.G	Q1MTC6|K.TQNIYELQEAGAQGVC(+329.23)R.T										Q7ZW09|K.LC(+329.23)FSTAQHAN
		F1Q6P3|R.KPNPEQLDEVVC(+329.23)K.D	Q32PU7|K.NMMAAC(+329.23)DPRHGR.Y										Q7ZWJ9|K.IIIADC(+329.23)GQ.L
		F1Q771|K.ENSDLFSDSQC(+329.23)K.V	Q32PU7|K.TAVC(+329.23)DIPPR.G										Q7ZWJ9|R.QLC(+329.23)TGQPGYGYK.G
		F1Q7L0|K.FSWGAEC(+329.23)K.Q	Q4U0S1|K.ALNQVGEEPVC(+329.23)K.V										Q804G9|R.C(+329.23)EVDLKK.I
		F1Q890|K.ADLESNFC(+329.23)R.N	Q4V8Z7|K.C(+329.23)IEGSGDQVDTAELSGGAR.I										Q90XD7|N.SSC(+329.23)VSASSGVSSASR.S
		F1Q890|K.YLEENYC(+329.23)R.N	Q4VBI6|K.NMMAAC(+329.23)DPRHGR.Y										Q9PVF7|K.QDVIEPAVC(+329.23)ALR.H
		F1Q890|R.APWC(+329.23)YTTDPTVR.W	Q4VBI6|K.TAVC(+329.23)DIPPR.G										Q9PVF7|R.NLALC(+329.23)PANQAPLR.D
		F1Q890|R.SPWC(+329.23)YTTDPETR.W	Q502D2|R.C(+329.23)TISGYGATEK.H										Q9W6T5|R.EC(+329.23)MQQQLNEYQELLDVK.L
		F1Q890|R.WEAC(+329.23)AIPR.C	Q568N9|K.ALLSQQTNAGELNC(+329.23)K.N										X1WF98|K.TTLSDAASENLPYTPSDAQC(+329.23)K.T
		F1Q924|R.GDSIIQSPADNTDSLC(+329.23)R.Q	Q5BKV9|R.QGVAC(+329.23)AVSAAQK.D
		F1Q9Z8|R.TSELETQLDC(+329.23)IQK.T	Q5SPK5|K.C(+329.23)SELEEELK.T
		F1QAZ9|K.GVDFDC(+329.23)ELR.L	Q5SPK6|K.C(+329.23)SELEEELK.T
		F1QC34|K.LGIFVADADETC(+329.23)R.F	Q6DHS2|K.VEVSSSGPGC(+329.23)DDLGK.L
		F1QD17|R.IDC(+329.23)FSEVPTSVFGDK.L	Q6DRF7|K.C(+329.23)PFTGNVSIR.G
		F1QDQ5|K.ILEEWGESC(+329.23)K.G	Q6DRJ5|K.C(+329.23)EPAETYWVR.A
		F1QDX8|R.GNHEC(+329.23)ASINR.I	Q6DRM3|R.QGVAC(+329.23)AVSAAQK.D
		F1QE72|R.QTDNYC(+329.23)ETWR.A	Q6IMF9|I.PESAIC(+329.23)GEK.D
		F1QFW5|K.LGIFVADADETC(+329.23)R.F	Q6IQJ2|K.NMMAAC(+329.23)DPRHGR.Y
		F1QG43|K.IITDNLAYC(+329.23)K.T	Q6IQJ2|K.TAVC(+329.23)DIPPR.G
		F1QI59|R.GNHEC(+329.23)ASINR.I	Q6NYM6|R.LFGC(+329.23)SNK.T
		F1QJG3|K.ADTAC(+329.23)SVAGWGR.L	Q6NYN8|K.VPAYQGDDGFC(+329.23)LFESN.A
		F1QL44|K.TPC(+329.23)EEVYVK.H	Q6NYQ0|K.C(+329.23)SELEEELK.T
		F1QL68|R.NPEC(+329.23)FTETAK.S	Q6P5M9|K.NMMAAC(+329.23)DPRHGR.Y
		F1QNL5|R.VYVC(+329.23)DEGVER.E	Q6P5M9|K.TAVC(+329.23)DIPPR.G
		F1QQQ5|K.LFVC(+329.23)EEGSENDK.I	Q6PC53|K.VVIANC(+329.23)GQ.L
		F1QUE3|K.ASLVGQLNGTTPVC(+329.23)DEIGR.H	Q6PFJ6|K.SC(+329.23)WFNEK.S
		F1QUE3|K.C(+329.23)PAVSAVGPIEQLPDYNR.M	Q6TGT0|K.NMMAAC(+329.23)DPRHGR.Y
		F1QUM3|R.VYVC(+329.23)DEGVER.E	Q6TGT0|K.TAVC(+329.23)DIPPR.G
		F1QV15|K.FSWGAEC(+329.23)K.Q	Q7T3A8|K.GDYETILLALC(+329.23)GN
		F1QVB2|Q.C(+329.23)DAGWLADGSVR.Y	Q7ZVK9|K.C(+329.23)SELEEELK.T
		F1QWB4|K.GVDFDC(+329.23)ELR.L	Q7ZVM3|R.ETVSAESDQMC(+329.23)LSK.S
		F1QXG4|R.RGEFC(+329.23)IAK.F	Q7ZW07|K.C(+329.23)ITDTMQELVNQSK.A
		F1QXY8|K.GTC(+329.23)GIQYR.Q	Q7ZW73|K.ISDSC(+329.23)PSALGIAENANVLAR.Y
		F1QY90|K.SSSC(+329.23)VLNDDQSLWIEDTTK.L	Q7ZWD8|R.YALYDC(+329.23)K.Y
		F1QYE2|A.GFAGEDC(+329.23)SIK.T	Q804H2|K.GDYETILLALC(+329.23)GN
		F1QYE2|R.PFSTYDNDNDIAVTNC(+329.23)ALSYK.G	Q90XD7|H.STC(+329.23)GDSEYNLR.S
		F1QZW7|K.EASGEPC(+329.23)AESSPQDALDR.Q	Q9DGQ5|K.QELLNPSDC(+329.23)YILDNGLDSK.I
		F1R0N0|K.TYNAEC(+329.23)PK.D	Q9DGQ5|R.LFGC(+329.23)SNK.T
		F1R1P9|R.IDNC(+329.23)PENAEITLTDFR.A	Q9DGQ5|V.EVEPC(+329.23)ASK.L
		F1R1U9|K.ADTAC(+329.23)SVAGWGR.L	Q9PW75|R.EC(+329.23)LLNAAK.T
		F1R2S5|K.FSWGAEC(+329.23)K.Q	R4GEF9|K.VDEAC(+329.23)PLVK.N
		F1R2S5|K.TQNIYEMQEAGAQGVC(+329.23)R.T	T1SXK0|K.C(+329.23)IEGSGDQVDTAELSGGAR.I
		F1R3G4|R.EDQSILC(+329.23)TGESGAGK.T	X1WBD4|R.VAGINTC(+329.23)GR.G
		F1R5K7|R.TPGLYLGTC(+329.23)EK.C	X1WDH8|A.SC(+329.23)LAHYNK.R
		F1R5K7|R.VGDPINLEC(+329.23)QAAGEPR.P	X1WF98|L.SDAASENLPYTPSDAQC(+329.23)K.T
		F1R6L6|K.EALENC(+329.23)NNTDIEGR.S	X1WG18|K.YAC(+329.23)QDSVIVK.Y
		F1R6L6|K.GFGFVDFDNEQDC(+329.23)K.A	X1WGW7|R.LPEATLSGEGAADGSTC(+329.23)K.L
		F1R966|R.C(+329.23)NEPAVWSQLAK.A	Z4YHV8|R.AYLC(+329.23)GLDAR.K
		F1R9P5|K.GLEEPC(+329.23)K.K	Z4YIG5|K.C(+329.23)DLEDER.V
		F1R9P5|R.AASVANVGSQC(+329.23)DLSLK.I
		F1RB09|K.GEWTC(+329.23)KPVAER.C
		F1RBG8|K.SC(+329.23)QDPIHYF
		F1RBP8|K.GEWTC(+329.23)KPVAER.C
		F1RBP8|K.ISC(+329.23)TIANR.C
		F1RBP8|K.TFYSC(+329.23)TSEGR.N
		F1RBP8|R.NDGQLWC(+329.23)STSSDFEK.D
		F1RBS6|K.SC(+329.23)AQQWIYE
		F1RC33|K.LC(+329.23)FSTAQHAN
		F6NK37|K.C(+329.23)NSYYVLSGR.K
		F6NK37|K.C(+329.23)SHPGDAANADFK.L
		F6NK37|K.GSDAPLC(+329.23)IR.E
		F6NK37|K.TAEVDC(+329.23)DPGFISDPPSIK.C
		F6NVV4|R.DADQSEPESC(+329.23)SSSVSGLR.G
		F6P921|K.DQIQFAC(+329.23)LR.E
		F6P921|R.EITC(+329.23)QSNGQWSSPFPK.C
		F8W475|K.C(+329.23)PAQPVPGQK.A
		F8W5J3|K.LAAVTC(+329.23)NGIDNNK.A
		I3IRX2|R.EC(+329.23)VTFDQAK.V
		I3ISA3|R.EDQSILC(+329.23)TGESGAGK.T
		K7DY89|R.TSELETQLDC(+329.23)IQK.T
		Q08BN2|K.SC(+329.23)QDPIHYF
		Q08CA7|K.ILEEWGESC(+329.23)K.G
		Q08CQ9|K.EALENC(+329.23)NNTDIEGR.S
		Q08CQ9|K.GFGFVDFDNEQDC(+329.23)K.A
		Q0P475|R.KAQC(+329.23)PIVER.V
		Q1JPZ8|R.GNHEC(+329.23)ASINR.I
		Q1L8P0|K.VYDEC(+329.23)IAASEGSR.Q
		Q1LWN2|K.FSWGAEC(+329.23)K.Q
		Q1LXE1|R.C(+329.23)DAGWLADGSVR.Y
		Q1MTC4|K.C(+329.23)YSVEPVLR.C
		Q1RM62|R.VYVC(+329.23)DEGVER.E
		Q2PBM7|R.QTDNYC(+329.23)ETWR.A
		Q2PBM8|R.QTDNYC(+329.23)ETWR.A
		Q2PBM9|R.QTDNYC(+329.23)ETWR.A
		Q32PQ2|R.SEAQLC(+329.23)K.I
		Q499A8|K.SDAYYC(+329.23)TGDISAWTK.C
		Q4F876|K.C(+329.23)ASQAGMNAYGTR.R
		Q4FAI8|A.GFAGEDC(+329.23)SIK.T
		Q4FAI8|R.PFSTYDNDNDIAVTNC(+329.23)ALSYK.G
		Q4QRF3|K.FSWGAEC(+329.23)K.Q
		Q4QRF3|K.TQNIYEMQEAGAQGVC(+329.23)R.T
		Q4V8R9|K.LAAVTC(+329.23)NGIDNNK.A
		Q4V9C5|K.EASGEPC(+329.23)AESSPQDALDR.Q
		Q4V9C6|K.EASGEPC(+329.23)AESSPQDALDR.Q
		Q4VBI5|R.EC(+329.23)SGVQPVLWAR.Y
		Q502R1|R.IDNC(+329.23)PENAEITLTDFR.A
		Q52WY2|K.YVEC(+329.23)SALTQR.G
		Q5BJ31|K.C(+329.23)IAENTGK.T
		Q5BJ31|K.KPYTC(+329.23)EASNSVGAPK.T
		Q5BJA1|R.VC(+329.23)EEIAIIPSKK.L
		Q5RGK8|R.RGEFC(+329.23)IAK.F
		Q5RHR0|K.SDAYYC(+329.23)TGDISAWTK.C
		Q5XJU0|R.TPC(+329.23)NAGTFTQPEK.V
		Q5XWB3|R.VYVC(+329.23)DEGVER.E
		Q60H44|R.C(+329.23)DAGWLADGSVR.Y
		Q6AZA2|K.YLVVNADEGEPGTC(+329.23)K.D
		Q6DG81|R.AEC(+329.23)MLLQADK.L
		Q6DHL6|K.LNISFPATGC(+329.23)QK.L
		Q6DRE3|K.IITDNLAYC(+329.23)K.T
		Q6DRE5|R.IDC(+329.23)FSEVPTSVFGDK.L
		Q6DRN7|K.C(+329.23)LQLTDYVIK.V
		Q6IQN5|K.YLEC(+329.23)SALTQR.G
		Q6NSN3|K.ASLVGQLNGTTPVC(+329.23)DEIGR.H
		Q6NSN3|K.C(+329.23)PAVSAVGPIEQLPDYNR.M
		Q6NSN6|R.GNHEC(+329.23)ASINR.I
		Q6NUY9|R.NIELIC(+329.23)QEK.E
		Q6NV41|Q.C(+329.23)DAGWLADGSVR.Y
		Q6NWL3|K.VYDEC(+329.23)IAASEGSR.Q
		Q6NYA1|K.FGEVMDC(+329.23)TIK.M
		Q6NYA4|K.LGIFVADADETC(+329.23)R.F
		Q6NYE1|K.EC(+329.23)EDIIR.K
		Q6NYE1|K.VFC(+329.23)DQTSK.N
		Q6NYE1|K.VTC(+329.23)PIPVVSGK.E
		Q6NYM6|R.C(+329.23)GLAITTIK.Q
		Q6NZ15|R.VSEDGC(+329.23)TSHTGTWGK.T
		Q6P0I5|K.TYNAEC(+329.23)PK.D
		Q6P2U6|K.C(+329.23)PAQPVPGQK.A
		Q6P3J5|K.IWC(+329.23)FGPDGTGPN.M
		Q6P3J5|R.VLYAC(+329.23)QLTAEPR.L
		Q6P603|K.C(+329.23)WISIMSER.S
		Q6P6X6|K.IITDNLAYC(+329.23)K.T
		Q6PBA5|K.C(+329.23)ASQAGMNAYGTR.R
		Q6PBA6|K.ADLESNFC(+329.23)R.N
		Q6PBA6|K.YLEENYC(+329.23)R.N
		Q6PBA6|R.APWC(+329.23)YTTDPTVR.W
		Q6PBA6|R.SPWC(+329.23)YTTDPETR.W
		Q6PBA6|R.WEAC(+329.23)AIPR.C
		Q6PBH6|K.C(+329.23)PAVSAVGPIEQLPDYNR.M
		Q6PBH6|R.ASLVGQLNGTTPVC(+329.23)DEIGR.H
		Q6PC22|K.VNEC(+329.23)AVNFFR.Q
		Q6PC80|R.KAQC(+329.23)PIVER.V
		Q6PEI9|R.VSEDGC(+329.23)TSHTGTWGK.T
		Q6PH34|R.IDC(+329.23)FSEVPTSVFGDK.L
		Q6PHD8|R.LGVVEC(+329.23)AK.H
		Q6Q420|K.C(+329.23)GVISPR.F
		Q6TEL4|R.IDC(+329.23)FSEVPTSVFGDK.L
		Q6TLG8|R.GLC(+329.23)AIAQAESLR.Y
		Q6TNV4|R.LC(+329.23)PGAGATEIELAK.H
		Q6TNV6|R.TPC(+329.23)NAGTFTQPEK.V
		Q7SXG5|K.SC(+329.23)AQQWIYE
		Q7SXM1|K.SLC(+329.23)PISWVGK.W
		Q7SYB2|K.SSSC(+329.23)VLNDDQSLWIEDTTK.L
		Q7SYN1|K.GVDFDC(+329.23)ELR.L
		Q7SZQ3|K.C(+329.23)IAENTGK.T
		Q7SZQ3|K.KPYTC(+329.23)EASNSVGAPK.T
		Q7T1K0|K.HQC(+329.23)VPFR.R
		Q7T313|R.GNHEC(+329.23)ASINR.I
		Q7ZU96|R.LC(+329.23)PGAGATEIELAK.H
		Q7ZUI4|K.VDVDDAQDVAQSC(+329.23)EIK.C
		Q7ZUQ1|K.YVEC(+329.23)SALTQR.G
		Q7ZV07|K.LGIFVADADETC(+329.23)R.F
		Q7ZVG7|K.DC(+329.23)QDIANK.G
		Q7ZVM3|K.IWC(+329.23)FGPDGTGPN.M
		Q7ZVM3|R.VLYAC(+329.23)QLTAEPR.L
		Q7ZVR3|R.GNHEC(+329.23)ASINR.I
		Q7ZW09|K.QQAIMPGQSYQLEDGSC(+329.23)SFK.D
		Q803P5|K.IITDNLAYC(+329.23)K.T
		Q804G3|K.SPAQFDASEC(+329.23)K.E
		Q804G7|K.GAGTEEAC(+329.23)LIDILASR.S
		Q804G9|K.C(+329.23)WISIMSER.S
		Q804H0|R.SEAQLC(+329.23)K.I
		Q8AW82|R.LGVVEC(+329.23)AK.H
		Q8JHH3|R.KAQC(+329.23)PIVER.V
		Q9IAD3|K.SC(+329.23)AQQWIYE
		U3JAH9|R.TPC(+329.23)NAGTFTQPEK.V
