# Supplementary material for: Nuclear S-nitrosylation impacts tissue regeneration in zebrafish
Source: Nat Commun. 2021 Nov 1;12:6282. doi: 10.1038/s41467-021-26621-0 (PMC8560954; doi:10.1038/s41467-021-26621-0)
Supplement: Supplementary file 6 — Source Data [file 41467_2021_26621_MOESM6_ESM.xlsx]

## Sheet: Figure 1
	Figure 1A
	Nos1, Nos2a and Nos2b gene expression
		Nos1			Nos2a			Nos2b
	Uninjured	0.0003504	0.0006694	0.000584	0.000107	0.000207	0.0003087	0.00030595	0.000212	0.0004925
	3 dpa	0.000574	0.000714	0.000879	0.000215	0.0002825	0.000385	0.002285	0.001805	0.001872
	5 dpa	0.00078079	0.000469	0.000529	0.000362	0.0001803	0.000223	0.002065	0.001465	0.001851
	10 dpa	0.0004014	0.000504	0.0006494	9.15e-05	0.000191	0.0003685	0.0008494	0.0005814	0.000894
	Figure 1B
	Total Nos2 protein expression
	Uninjured	1.192	0.857	0.971
	3 dpa	2.793	2.452	2.834
	5 dpa	1.771	2.484	2.712
	10 dpa	1.424	1.472	0.895
	Figure 1C
	Ratio of Nuclear/Cytoplasmic Nos2 protein expression
	Uninjured	0.211	0.241	0.182
	3 dpa	0.751	0.632	0.683
	5 dpa	0.372	0.468	0.491
	10 dpa	0.233	0.285	0.218
	Figure 1F
	Changes in tailfin regeneration rate following drug treatments
	Control	L-NAME	PTIO	SNAP
	58.5	49.2	37.9667	54.675
	54.3333	39.125	37.45	60.8667
	63.3333	43.9	33.7667	63

## Sheet: Figure 4
	Figure 4A
	Semi-quantitative analysis of KDM1a protein expression in adult zebrafish following KDM1a Mo knockdown
	Control	Vivo-Mo
	0.923	0.402
	1.122	0.147
	0.945	0.193
	Figure 4C
	Percentage of tailfin regeneration following KDM1a Mo knockdown
	Ctrl 3 dpa	Ctrl 5 dpa	Ctrl 10 dpa	KDM1a Mo- 3 dpa	KDM1a Mo- 5 dpa	KDM1a Mo- 10 dpa
	22	31.2	78.2	2.7	18.2	45.4
	23.5	42.7	72.7	6.5	24.2	42.2
	20.2	42.02	87.1	12	21.5	45.03
	16.7	41.5	81.5	6.9	18.4	43.2
	16.9	48.2	77.2	6.2	22.1	41.05
	18.2	49.3	79.2	4.1	13.1	53.4
	17.2	40.1	70.1	9.6	13.4	40.1
	17.9	42.7	72.7	7.7	7.23	36.2
	25.2	43.5	79.5	13.5	16.1	48.1
	23.9	43.1	75.1	7.1	15.3	43.2
	24.3	36.6	70.6	6.65	14.2	39.9
	17.45	38.3	73.2	9.7	20.2	47.6
	19.9	45.8	84.4	6.3	17.1	43.3
	22.3	35.7	71.3	5.8	14.65	39.35
	18.5	45.8	83.6	9.6	21.34	46.9
	Figure 4E
	Semi-quantitative analysis of H3K4 protein expression in zebrafish tailfin
		Uninjured			Injured			KDM1a KD
	H3K4unme	1.12	0.892	1.045	0.405	0.44	0.274	0.157	0.249	0.107
	H3K4me1	0.105	0.151	0.198	0.823	0.673	0.771	1.038	0.955	0.992
	H3K4me2	0.048	0.148	0.085	0.682	0.82	0.912	1.072	0.961	0.944
	H3K4me3	0.038	0.172	0.083	0.676	0.791	0.88	1.133	0.902	0.98

## Sheet: Figure 5
	Figure 5C
	FACS analysis of endothelial cells
	Uninjured	Injured
	4.38	6.63
	3.96	6.45
	4.64	5.41
	Figure 5E
	Semi-quantitative analysis of KDM1a S-NO in endothelial cells of the regenerating tailfin
	Uninjured	Injured	Injured + PTIO
	0.102	0.341	0.175
	0.142	0.436	0.165
	0.167	0.404	0.104
	Figure 5F
	Vessel density analysis in zebrafish tailfin uninjured, injured and injured + PTIO (total length of vessels)
	Uninjured	Injured	Injured + PTIO
	0.1888	0.514675	0.2442
	0.273	0.43275	0.30175
	0.21875	0.47325	0.315
	Figure 5G
	ChIP-PCR showing the enrichment of H3K4me2 on vegfaa gene promoter
		Uninjured			5 dpa			5 dpa + PTIO
	H3K4me2	1.134	0.982	0.942	5.278	6.413	5.455	1.835	1.193	2.076
	IgG	0.041	0.061	0.024	0.059	0.067	0.046	0.018	0.047	0.049
	ChIP-PCR showing the enrichment of H3K4me2 on tek gene promoter
		Uninjured			5 dpa			5 dpa + PTIO
	H3K4me2	1.183	0.882	0.922	2.785	2.011	2.653	1.136	1.194	1.066
	IgG	0.044	0.056	0.035	0.055	0.057	0.049	0.012	0.034	0.053
	Figure 5H
	Real time PCR analysis for endothelial genes in GFP+ cells
	from zebrafish control, injury and injury + PTIO
		Uninjured			5 dpa			5 dpa + PTIO
	Angpt1	1.121	0.84	1.042	4.712	4.242	4.272	1.572	2.293	2.107
	CD31	1.053	1.087	0.944	3.822	3.671	3.775	1.633	1.956	1.99
	CDh5	1.048	1.148	0.951	2.687	2.827	2.912	1.076	1.466	1.646
	Fgf2	1.038	0.981	1.082	0.87	1.797	1.483	1.334	0.927	1.087
	Kdr	1.12	1.089	0.94	2.432	2.894	2.227	1.157	1.049	0.976
	Mmp2	1.05	0.952	0.983	1.182	1.275	1.073	1.033	0.95	1.295
	Tbx20	1.043	1.148	0.955	0.681	0.822	0.932	1.07	0.66	0.743
	Tek	1.088	1.072	0.988	3.072	3.691	3.887	1.334	1.828	1.582
	Tie1	1.051	0.948	1.085	1.685	1.82	2.093	1.978	1.66	1.946
	Vegfaa	1.018	0.972	0.982	5.272	4.494	4.381	1.533	1.717	2.083

## Sheet: Figure 6
	Figure 6B
	Semi-quantitative analysis of KDM1a protein in zebrafish larvae
	Control	Kdm1a Mo	Kdm1a Mo + RNA wt	Kdm1a Mo + RNA C334A
	0.965	0.387	0.95	0.755
	1.135	0.411	0.726	0.935
	0.978	0.243	0.907	0.782
	Figure 6D
	Area (in mm2) of tailfin regrowth in zebrafish larvae
	Control	KDM1a Mo	KDM1a Mo + mRNA wt	KDM1a Mo + mRNA C334A
	0.141	0.0448	0.1434	0.0558
	0.184	0.0556	0.1192	0.095
	0.1572	0.0813	0.13516	0.0864

## Sheet: Suppl. Figure 1
	Suppl. Fig. 1B
	Nf-kb activity shown as green fluorescence at different time-points following tailfin injury in Tg(nfkb:EGFP) zebrafish
		Hours post-amputation
	Uninjured	6	24	48	96	144	192	240
	3515.67	13045	22349.8	31590.3	27751.5	22327.8	17593	8140.67
	5495.75	9666.67	25338	32525.8	29663	26607	16742.5	12484.5
	4984.67	12079	25588	29609.7	26679	22846.7	16069	9556.33
	Suppl. Fig. 1C
	Real-time PCR for nos2 in zebrafish tailfin during regeneration following treatment with Bay11
	Control			Bay11-7082
	0.902	0.968	1.133	0.212	0.315	0.266
	1.081	1.0483	0.92	0.134	0.152	0.271

## Sheet: Suppl. Figure 2
	Suppl. Fig. 2A
	Percentages of tailfin regeneration at 3 dpa in zebrafish following treatments with L- NAME, PTIO, SNAP, compared to control (PBS)
	Control	L-NAME	PTIO	SNAP
	23.725	12.9333	9.775	23.3125
	21.7	8.8	5.6	18.42
	16.84	7.46667	6.43333	16.4767
	Suppl. Fig. 2B
	Percentages of tailfin regeneration at 7 dpa in zebrafish following treatments with 1400W or L- NAME compared to control (PBS)
	Control	L-NAME	1400W
	64.4	49.2	51.78
	56.6	39.7	43.1
	55.125	46.12	39.925
	Suppl. Fig. 2C
	Kaplan-Meyer survival curve following treatment of zebrafish with different doses of L-NAME
	Days of exposure	Control	L-NAME 250 mM	L-NAME 150 mM	L-NAME 50 mM
	2	0	0	1	1
	2	0	0	1	0
	2	0	0	1	0
	2	0	0	1	0
	2	0	0	1	0
	2	0	0	0	0
	2	0	1	0	0
	2	0	1	1	0
	2	0	1	0	0
	2	0	1	0	0
	2	0	1	0	0
	2	0	1	0	0
	2	1	0	0	0
	2	1	0	0	0
	2	0	0	0	0
	2	0	0	0	0
	2	0	0	0	0
	2	0	0	0	0
	2	0	0	0	0
	2	0	1	0	1
	2	0	1	0	1
	2	0	1	0	1
	2	0	1	0	0
	2	1	1	0	1
	2	0	1	1	1
	4	0	1	0	0
	4	0	1	0	0
	4	0	1	0	1
	4	0	1	0	1
	4	0	1	0	0
	4	1	0	0	0
	4	0	0	0	0
	4	0	0	0	0
	4	0	0	0	0
	4	0	0	0	0
	4	0	0	0	0
	4	0	0	0	0
	4	0	0	0	0
	4	0	0	0	0
	4	1	0	0	0
	4	0	0	0	0
	4	0	1	0	0
	4	0	0	1	0
	4	0	0	1	0
	4	0	0	0	0
	4	0	0	0	0
	4	0	0	0	0
	4	0	0	0	0
	4	0	0	1	0
	4	0	0	1	1
	6	0	0	0	0
	6	0	0	0	0
	6	0	0	1	0
	6	0	0	0	0
	6	0	1	0	0
	6	1	1	0	0
	6	0	0	0	0
	6	0	0	0	0
	6	0	0	0	0
	6	0	0	0	0
	6	0	1	0	1
	6	0	1	0	1
	6	0	1	0	0
	6	0	1	0	0
	6	0	1	0	0
	6	0	0	1	1
	6	0	0	1	1
	6	0	0	1	1
	6	0	0	1	0
	6	0	0	0	0
	6	0	0	0	0
	6	0	0	0	0
	6	0	0	0	0
	6	0	0	0	1
	6	0	1	0	0
	8	0	0	1	0
	8	0	0	1	0
	8	0	1	1	0
	8	0	1	1	0
	8	0	1	0	0
	8	0	1	0	0
	8	0	0	0	0
	8	0	0	0	0
	8	0	0	0	0
	8	0	0	0	0
	8	0	0	0	0
	8	0	0	0	0
	8	0	0	0	0
	8	0	0	0	0
	8	0	0	0	0
	8	0	0	0	0
	8	0	1	0	0
	8	0	0	0	0
	8	0	0	0	0
	8	0	0	0	1
	8	0	0	1	0
	8	0	1	1	0
	8	0	1	0	0
	8	0	1	0	0
	8	0	1	0	0
	10	0	1	0	0
	10	0	1	1	0
	10	0	1	1	0
	10	0	1	1	0
	10	0	0	1	0
	10	0	1	0	0
	10	0	1	1	0
	10	0	1	0	0
	10	0	0	0	0
	10	0	0	0	0
	10	0	0	0	0
	10	0	0	0	0
	10	0	0	0	0
	10	0	0	0	0
	10	0	0	0	0
	10	0	0	0	0
	10	0	0	0	0
	10	0	0	0	0
	10	0	0	0	0
	10	0	0	0	0
	10	0	0	0	0
	10	0	0	0	0
	10	0	0	0	0
	10	0	1	0	0
	10	0	0	0	0

## Sheet: Suppl. Figure 5
	Suppl. Figure 5
	Real time PCR for genes associated to KDM1a in zebrafish tailfin at 5 days post-amputation
		Uninjured			5 dpa
	Rcor1	0.00702	0.00611	0.00686	0.00642	0.00773	0.00742
	Rbbp4	0.00572	0.00772	0.00623	0.00768	0.00655	0.00681
	Hdac1	0.00391	0.00374	0.00463	0.00391	0.00513	0.0048
	Chd4b	0.00453	0.00482	0.00335	0.00282	0.00346	0.00372
	AR	8.93e-05	8.7e-05	0.000103	0.000156	0.000142	0.000167

## Sheet: Suppl. Figure 6
	Suppl. Figure 6
	Kdm1a demethylase enzymatic activity, expressed as optical density (OD)/min/mg, during tailfin regeneration and following KDM1a KD
		OD	OD	OD
		Uninjured	Injured	KDM1a KD
	Uninjured	0.282333	0.277667	0.149333
	3 dpa	0.260233	0.163533	0.120033
	5 dpa	0.268333	0.0933333	0.0833333
	10 dpa	0.287	0.241333	0.141

## Sheet: Suppl. Figure 7
	Suppl. Figure 7A
	KDM1a expression in tailfin during regeneration
		Uninjured			Proximal			Distal
	3 dpa	0.00739	0.00784	0.00832	0.00681	0.008592	0.00744	0.000211	0.00021	0.00154
	5 dpa	0.00852	0.0073	0.00681	0.00658	0.0069	0.00748	0.000382	0.00095	0.00136

## Sheet: Suppl. Figure 8
Suppl. Figure 8
Expression of gene implicated in Kdm1a function
		Rcor1						Hdac1
Uninjured	GFP+	1.29	1.44	0.5306		Uninjured	GFP+	0.71	0.87	1.65
	GFP-	0.63	1.05	1.786			GFP-	0.38	1.48	0.93
5 dpa	GFP+	0.73	0.68	1.39		5 dpa	GFP+	1.23	0.89	0.72
	GFP-	1.139	0.8	0.67			GFP-	0.626	1.65	1.18
		Rbbp4						Chd4b
Uninjured	GFP+	1.115	1.348	0.57		Uninjured	GFP+	0.82	1.26	1.093
	GFP-	1.28	0.56	1.53			GFP-	1.54	0.7592	1.27
5 dpa	GFP+	0.48	0.9	1.397		5 dpa	GFP+	0.57	0.89	0.99
	GFP-	1.07	0.682	1.188			GFP-	0.73	1.46	1.33
		Kdm1a						Nos2a
Uninjured	GFP+	1.25	1.09	0.82		Uninjured	GFP+	1.33	1.09	0.73
	GFP-	1.26	0.74	1.36			GFP-	1.39	1.68	0.67
5 dpa	GFP+	0.81	1.31	1.46		5 dpa	GFP+	1.59	0.419	1.091
	GFP-	0.76	0.9	1.2			GFP-	1.28	0.81	0.88
		Nos1						Nos2b
Uninjured	GFP+	0.4514	1.35	1.51		Uninjured	GFP+	1.23	0.885	0.97
	GFP-	0.55	0.983	1.41			GFP-	0.536	1.13	0.68
5 dpa	GFP+	1.31	0.66	1.54		5 dpa	GFP+	2.76	4.98	4.58
	GFP-	0.802	1.35	1.65			GFP-	1.29	1.67	0.821

[truncated: 1 more sheets: Suppl. Figure 9]
